# Supplementary material for: Genomic barcoding for clonal diversity monitoring and control in cell-based complex antibody production
Source: Sci Rep. 2024 Jun 25;14:14587. doi: 10.1038/s41598-024-65323-7 (PMC11199663; doi:10.1038/s41598-024-65323-7)
Supplement: Supplementary file 2 — Supplementary Table S1. [file 41598_2024_65323_MOESM2_ESM.xlsx]

## Sheet: Sheet1
Parameter	Significant
ADMA [µmol/l]	MannwhitneyuResult(statistic=109717.0, pvalue=0.00017243453468718383)
ammonium [mg/l]	MannwhitneyuResult(statistic=109180.0, pvalue=0.0001229949737388013)
aspartate [µmol/l]	MannwhitneyuResult(statistic=110871.0, pvalue=0.0003484848653823537)
cobalamin [µmol/l]	MannwhitneyuResult(statistic=87288.0, pvalue=1.0981270399712048e-08)
glutamate [µmol/l]	MannwhitneyuResult(statistic=83786.0, pvalue=6.131996496631614e-15)
glutamine [µmol/l]	MannwhitneyuResult(statistic=108008.0, pvalue=5.7487174361858604e-05)
nr: 248 kDa [%]	MannwhitneyuResult(statistic=7523.0, pvalue=3.610711951251534e-14)
nr: 31 kDa [%]	MannwhitneyuResult(statistic=4700.0, pvalue=0.0003237880725577466)
product (high) [mg/l]	MannwhitneyuResult(statistic=76558.0, pvalue=1.6828522872190536e-14)
product concentration [µg/ml]	MannwhitneyuResult(statistic=10163.0, pvalue=0.00013904478827609157)
red: 30 kDa [%]	MannwhitneyuResult(statistic=8899.0, pvalue=1.3394322147903328e-06)
red: 66 kDa [%]	MannwhitneyuResult(statistic=4733.0, pvalue=8.006941458553077e-07)
red: 98 kDa [%]	MannwhitneyuResult(statistic=5066.0, pvalue=2.0174125024053237e-08)
succinate [µmol/l]	MannwhitneyuResult(statistic=100761.0, pvalue=2.559013083760972e-07)
thiamine [µmol/l]	MannwhitneyuResult(statistic=78953.0, pvalue=1.1778096259176118e-17)
viability [%]	MannwhitneyuResult(statistic=90624.5, pvalue=1.64340793333908e-11)
