# Supplementary material for: Genomic barcoding for clonal diversity monitoring and control in cell-based complex antibody production
Source: Sci Rep. 2024 Jun 25;14:14587. doi: 10.1038/s41598-024-65323-7 (PMC11199663; doi:10.1038/s41598-024-65323-7)
Supplement: Supplementary file 3 — Supplementary Table S2. [file 41598_2024_65323_MOESM3_ESM.xlsx]

## Sheet: Sheet1
barcode	relative_fraction
ATTTCAGATTGTGTC	0.0302139
GTTGCGGGACAACGG	0.0214668
CGGGTTCACCAAGCC	0.0202065
ATTCGTCACACGGTT	0.0198432
TTTAGTAGCGTCCGA	0.01866
AAGAAGAGTCCTACC	0.0171841
TGAATACCCCGTCAG	0.014669
TACCGTAGGCGAAGA	0.0140191
CCCACATGCTCTAAA	0.013563
TAATCCCTAAGTCTT	0.0135317
AATTTTACTTAGAGA	0.013367
AGACAAAACGTACAC	0.0131153
TGACAGTGCCCATAT	0.0129447
GAACAAGGAGACGGA	0.0126092
TACAAAGGGTGTTAG	0.0125523
TATTCTAGTCTGGCA	0.0121996
AACAATGGCCATAGG	0.0119083
TTTGATTACAGAGGC	0.0118368
AGCATAACGAGGCAC	0.0117647
TCGCGCTCAAGAAAG	0.0114696
CTTTGTGAGGGAATG	0.0104966
TAAACACTATTAAGG	0.0104919
GAAAAATAGCATCGC	0.0103648
CATGTCTCAGCCTGA	0.0102755
CATAAGCGGGAGCGG	0.0102737
CAAAAACAGAGCACG	0.0100831
AGACAACCCTTAAGA	0.00999844
TCACCCAGTTAGCTT	0.00981375
AAACGTAAAAGGGCA	0.00977051
TTGAAGTAGATGGGA	0.00967825
CGAATACGGTAAGTG	0.0096247
GATAAGGAACCCGTG	0.00891812
TGCTATCCCTTCTGT	0.00872338
TTACAAACCTTTTTT	0.00824656
GCTGACATAAATTTG	0.00818986
GGAGCGCGAGAGAAA	0.00814985
TCAGCGAAATGACCG	0.00808389
CCTGACTAGTTTAAG	0.00754426
CTCAGAATGCCATCA	0.00751805
GACTGGTGGTAGGGA	0.00748529
CACGCGAGAGGACCG	0.00737984
GCGGAAATTATCTTT	0.00717891
CTGGTAGGACCATGT	0.00712859
CCGGATAATGAGGTG	0.00707171
CCGTTTAATTATATC	0.00696618
GAAAAAGCCCAGCTT	0.00681653
GCACTAGGTCGAAAG	0.00676577
CTGAGCAGGAGGACC	0.00667893
GATGCAGCCTAAATC	0.00640968
GCCTCAGATGCCACT	0.00639972
GGAAATGGCAACCTA	0.00637299
GACCAAGGAGGAGGA	0.00633918
CCTAGGACAAAGTAC	0.00632852
TGCGCGCCCGTAATG	0.0062692
TTAACCGCCAAGTGT	0.0062616
TACAACTTTTAAAAG	0.00613292
CCGCGTTTATACCTA	0.00608461
ATCCACCAACCTTTG	0.00597121
ACGCTTTCACCTACA	0.00579439
AATCGAGGCCGGTCA	0.00577106
CGACTGACGGTCTAA	0.00569663
ATACGATGACACCCC	0.00559066
AACCTTTAAATCGGG	0.00556183
GACTGGAGTTAGGCA	0.00555047
GTCCACTCCGGATCT	0.0055489
GTGAAAGATGGGCTG	0.00553597
TGGACAACGGGTGAC	0.005457
ACGTTAGAGATACGC	0.00540563
GGTAGGCTAATAAGT	0.00519412
TGGTGTCTTCCGGGC	0.00505862
ACTTCACACTTGTCC	0.0046675
GATTCAATGCCGCGA	0.00456206
AGCGTCATACACGGT	0.00453733
ATATGGTTGAATCCT	0.00446552
TTTCGAGACGGTACC	0.00442333
GAAGTGGTGGGAAAG	0.0044159
CCAAAAAACCGCTAA	0.00424188
CTATCTCGAGCATCC	0.00409065
AATTAATGTCTCGGC	0.00407143
GGAAAAATAAGACGC	0.00405317
CACTGATTTAGTACA	0.00402644
GTCCACTCGAATATT	0.00394065
ATGGGAGAGATCTGA	0.0039244
TAAGTGGACGTGTAC	0.00390632
AAGGAGCTGCGGGCA	0.00372373
TTGCATCCCATGTGT	0.00360002
GGTGCACAATTGTTG	0.00349458
AGCGTATAGTGTGGG	0.00345789
CGCCCAGATCCGCGG	0.00344932
ATAAATTACCCGAGG	0.0034025
ATGATCCTCTCACGG	0.00319624
GCCAAAGACGAACTC	0.00313823
GGAGGAAGTATGTTC	0.0031225
ATGCCTGCCTCCGCA	0.00312006
CCGCTGTAACCATCG	0.00311875
GAAAAGTACCAATTC	0.00311822
CTCTAGAGGCGTGAG	0.0029476
AACCAAATCGCGAAA	0.00290925
TTCCCGACAGTTCAG	0.00290829
CCAGCTGGCGAGCTA	0.0027776
ACGTATTACACGGCC	0.00274414
TGGTGCAAGACCTCC	0.00272972
GTCGGCCCTTGAGAT	0.00270421
TCAGCAGATGTGAGG	0.00266542
AAGATCAAACTGCCT	0.00262096
GGGGCGAAGTGATGG	0.00256356
TTGTGGTGGTATGTA	0.00248327
TTCCTACCGGAAATG	0.0024672
GTAGCTCCCTGGTAC	0.0024153
AAAATTCAAGTTTAA	0.00235048
TTGTCTCGTCTTGAC	0.0022598
TAAACCCGGGGTGTG	0.00225377
GTGCAAAATGGCCCG	0.00223647
GCTGGATAACCGGTT	0.00222678
GATACGCCATACATC	0.00219454
GCAACTAGATGTCTA	0.00215269
CCTGCGTCTCACACC	0.00213461
ATCCCAACCTTCTGC	0.00211198
GCATAGCACGGAGGG	0.00210045
CAGTTGAACATCGGC	0.00209565
AACGTGCCCCCGTAA	0.00205729
CGACAAGGCTCGACC	0.00204297
GTAACCCAATGGAAC	0.00200741
GACTAATCGTAGCTA	0.00196207
AGGCATAATCTCGAA	0.00195691
TAGACGTACCTTATG	0.00195569
GACGACTCAGTATCG	0.00195447
AGAACTGTCTACGTA	0.00195028
CAGCCACATAGCGCT	0.00194512
TTCCATGACCATTGC	0.001928
ACCCCTGAGACGGCT	0.00191026
ATTGTACCATAGGCA	0.00185968
CCAAATGAAAGATGG	0.00185138
AGAGCAGTAAGAACC	0.00184553
AGTGACTAATTAAAG	0.00181705
GTGTGATCTACACCT	0.00179442
AGACAAGGCAACCAG	0.00174829
GGCTTGTGCGCCGAT	0.0017372
GTACATCCGTTCAAG	0.00172174
TAGAGGTGAAGAGCC	0.00171702
TCTACTAATCAGGTA	0.00171405
GTGTCCCAAGATAAT	0.00167727
GTAGTCTGTCAGCGC	0.00165866
AGACAAGGACATCCT	0.00164363
GGGTTCTAGAGTCCG	0.00164293
TTAGTTAAGAGAAGG	0.00160074
CGAGATAAGGCGGGC	0.0014724
TGACCATCTGTCCCA	0.00145537
AAGAACACTCATTTG	0.00145135
GGTAGCTCAACGTTC	0.00142505
AGACGTTAACCATGT	0.00142217
AAAAGAGGAAGATGT	0.00140924
CACAAGACAAGAAAA	0.00137561
CCGTGTACAAGGCTG	0.00136538
GGAGCGAAGGCAGTC	0.00135988
CGCATCAACTATACC	0.00132345
TTTCCTTAATCCGAT	0.00125644
CTAATCAAACAACTG	0.00124596
CCGTGTTGATATGCC	0.00123775
CCCGTGCATATGCAC	0.00123373
CGAGTGAATATTGCA	0.00121966
GTGAGTTAGGTATAC	0.00119634
CCGACACTGAGAGGT	0.00118533
CTCAAGAATAACTTA	0.00117703
GTGGCAAACTTATGT	0.0011358
TGCCCCTAAGCAGCT	0.00112916
TTAAAGAAACGTGCT	0.00107691
ACCACAGAATCCGAC	0.00105158
GATAACTAATATTCC	0.001039
CGGGGATCTGGAGGG	0.00102275
GAGGCGGATGTAAGG	0.0010148
GGACTACGGCCATAA	0.00100982
GGCAAACACATTTGG	0.000992173
GCGATGACTCATCCG	0.000989727
CCCAGAATCCTATCG	0.00098964
TTCTAATGAAAGGGA	0.000967625
TGACAGATACTACAG	0.000962645
TGCGCGATCATTATA	0.000954083
ATGCATGCTAGGGTG	0.000951899
GTTACCAATAACTGT	0.000941416
GCGCTACAAAAGATC	0.000929272
AAGTATATCCGCTAA	0.000926477
GTTTTGACGACCAAC	0.000926302
ACATGAAATAATGGG	0.000915644
CGGTAGGTGTCCGCC	0.000907257
CAAATGATGATATTT	0.000883058
CGGTTATGATTAAGC	0.000879913
GAGGACCCAACACAC	0.000847851
GGCCTGCCCTGCGTA	0.000839551
CGTTATAGTGCCCTG	0.000826534
GGAGGTATAGGTCTA	0.000806878
GAAAACTAATGCCGT	0.000781543
TCCCTAAAGGAAGCG	0.000771147
AACACTCGAGAAGAA	0.00076407
TTTCTATGGGAGGCA	0.000762148
AACGTCATGTAGGGA	0.000759877
ATCGTAACGGAGGTG	0.000756819
AGCAGCCGGGACTTG	0.000754373
GATCTTCGAACCCTT	0.000750791
TTTAGTAATTAGATG	0.000741793
ATAAAAATCAAATAC	0.000734455
TGCCACACAGGTGAC	0.000729999
TGCATCGGCTCTGCG	0.000711828
ATCTTTACTCTGACG	0.000706411
CACGCATTAATCGGA	0.000702043
TAGTCTGATTTCCGA	0.000695054
ATCCAGCTACCGATG	0.000629882
GATTAGAGGTTCATG	0.000621583
ATGTCTTACGTGCCC	0.000617651
GAGGGCCACTATAGC	0.000611099
CGAGACACAGATGTC	0.000609963
AGCCGATGAGTAAGA	0.000607779
TACAACCAGAATGAG	0.000605071
CCTGGCGTGACATAG	0.000593365
CAACATCACCTATTG	0.000583667
AAGTGAAGTTCTCTA	0.000569165
GGCCGGTGCGGACAG	0.000564186
CGAACTCCGCGTAAA	0.000562438
GCATTTGTGCTATAA	0.000558245
TTGCAGAGTACCCAG	0.000558158
AATCCATCTTAAAGC	0.000557197
TGAACGCGGGCCATT	0.000537191
TCGAACTTCAGTTCA	0.000508798
TAACTTTGAAACATA	0.000502945
CGGGTATACACTCAC	0.000500586
GAATTTGTATCGCAC	0.00049447
GAAAACCCGAGTTAT	0.000494296
ACCCGTATATACAGA	0.000485472
CCACCGAAAGCTACT	0.000484861
TACGTAGTGAATATC	0.000461011
AAGCCATGTATAGAC	0.000455769
TACGCCTGAGTGATC	0.000453235
TTGCAGGTTAGTGCG	0.000452187
GTAAAAGCTAGTGCG	0.000451488
GGAAGAGCACTTTGG	0.000436287
GGACCAGCGAGTTGA	0.000427638
GACCGAAGCGGCAAC	0.000420649
GTAACCCAGAATATA	0.000419077
TACGTGGCCCCTATT	0.000418553
CTTACTAACGCATTG	0.00039977
GAAATGATTCCAAAA	0.000394179
GACCCATCATAGCTG	0.000391034
AACAATGATAGTGGC	0.000389374
AAATATACCCGGTGG	0.0003885
ATAAAGGACTTCCAC	0.00038518
GTTTGTCTAAGACGA	0.000382647
CCAACCGTTCTTTGT	0.000379676
GAGTTCGTTGATAGC	0.000379152
AAGCATGAACATAAT	0.000376531
GACGGATGACTGCAT	0.000369892
TCACATATAGTTTCC	0.000368494
TTAAACCTCATCCAT	0.000365349
GTGAGAGAGCTGCGA	0.000363252
CAACGAGTGGTAGGC	0.000360282
GCCTGGGTAAACGCG	0.000358447
AGTGTGCCAGAGGTA	0.000357574
CTAGCAACTAAGTTA	0.00035539
TGACAAAAGTACAAC	0.000355302
TTACAATCCCTCATG	0.00035172
TTCGTATTAGGAATA	0.00035076
CCTCTGGGTATCTAT	0.000349012
GGTCGCAGGCTTTAG	0.000348838
TATACGCACGGAGAG	0.000347352
TTACATCCCAGCGGT	0.000346828
AGAAGCGGTTCGGCT	0.000346217
AGGAGTCTAGGTTTT	0.000344732
TGATTACTATACACT	0.000343771
AAAGCCCGAAAGGGT	0.000334685
AGGCATATGTCACAG	0.000327259
CCAAGTCCGATTGCG	0.000323066
AAAGAAAGGCCCCGC	0.00032062
AGCTTTTTAAGTAAT	0.000316426
CACGGCCCCTTGCTA	0.000310136
AATCGAGACTGAGGG	0.000299915
AAAACGGCGTAGAAG	0.000299478
TAATTGATAGAACAT	0.000294411
ACCCAATTAGGGATG	0.000293625
CAAAAAATTCTGACG	0.000288295
AGCCAAGCGGGGGGT	0.00028384
TACGGTATTGTATAA	0.000282704
AAACATGACTATTGT	0.00027886
TGCTTCGACCGGTTA	0.000278773
TTTGGCCAATTACGT	0.000275016
CTACGCGTTGGAGAT	0.000264184
ATATTTCAGCAGCCT	0.000259815
AAAGTTAAAGTAAAC	0.0002537
TCGAACGGACGTATG	0.000250642
ACTTTAAACCGATAT	0.000250206
TGCAAGCATGACTCT	0.00024907
ATGGAGGCTAAAGAC	0.000240858
AAATTCGGTACCTAA	0.000238412
TCAGTGGACATCTGC	0.000237975
CTAGGGGGAGATTAA	0.000237363
AACACTAATGTAGTG	0.000230462
GTGGTCTGTCTAGAC	0.000230374
GGTAGGACGCAAATG	0.000229413
ACCTGTCGCCAATCG	0.00022819
TAACGGATTAAATGA	0.000228103
GCTAGCACCGACTTG	0.000227666
GAATATGACGAGGCG	0.000221376
AGCAATTGTACCTCC	0.000220328
ACTGGCCCAATGACC	0.000219192
TGCCATACTGGTGTG	0.000217095
GGATTTCGAGGCCTT	0.000214387
GCACCAATAGACTTG	0.000212814
ATGCAAAAGGAATCT	0.000211504
AGAAAAGACTGGCTT	0.000210805
AAGAATCGAGCACGA	0.000210194
GAGGGCCAAGTCGTG	0.000209233
TAATCTGAACACGAA	0.000208883
ACGTTGAAATGCTCA	0.000208621
AACATACAGTTTACC	0.000205127
AATGGCGGGGAAGCG	0.000204865
TCGTCCGCTGCGGAC	0.000202506
AGTTTGATGGGCTGA	0.000201021
ATCATCGACTTAATA	0.000199186
AACCATCGTGGTGCG	0.000192284
TAAACGCCGAAAGAA	0.000191061
GAGGCGTTCACTCTT	0.000190887
CAAATGCGATGACTC	0.000189926
ACTCCCATCACAACC	0.000189139
ACACCCTTCTTGCAG	0.000186955
GGTTGCCAATAAAGT	0.000186693
CCTCTGTAGTAGTGA	0.000184771
ACCCTCGGTGACATG	0.000182063
TCAAAAACAGAGATT	0.000182063
CCAGTAGTCAGGGGG	0.000181714
CCGAAAAATTAGAAG	0.000181189
CTAGCGAACTGAATG	0.000173851
CACCGAATGTAATCC	0.000173676
GGAGAGTGTGTTACC	0.000173414
ACAATGCCCTGGGGA	0.000172803
CTTAACACCGTATAT	0.000172104
ACTGTTTAGGAATGG	0.000171579
GAGCTGAATGGACAC	0.00017123
CCCTCATACCCAGCT	0.000167561
GCGGTTGCTAGGCAG	0.000167211
TGTCGCTGTACTGAA	0.000165202
GGTTCTATCAAGCAT	0.000165115
CGCCATAGCGGACGG	0.00015568
GAACTACTAAACGGG	0.000152535
CCATAGTCCTTTAGA	0.000152098
AAAATATATACACTG	0.000149215
ATGACAGTCAGAAAT	0.000148953
AAGATAGAAAATTTG	0.000148341
TGCAACACCCAAAGT	0.000145546
GCTCAAATATCAATC	0.000142226
ACCTGCTTAGAGAGA	0.000138294
ACTAAGACAACCCTC	0.000132878
CTAAAGTGACGAGGC	0.000132004
GAGAAAAAGCAATAA	0.000130607
CGAAGCCAACAATCA	0.000130082
AACAGAAGCTCCTGC	0.000128685
GAGATACGACCGATA	0.000127112
ATAACCAGAATCGAT	0.000126763
AATTGCCATTATCCA	0.000124491
CCCAACCCTAGCATT	0.000123967
TAAGCTGGGAGTGCA	0.000123967
GAGTAAGGTTAAGTT	0.000123705
CCTTATTCCGTTATA	0.000123006
GTATCTTCTAGAATG	0.000121434
ATATAACAGCATCTC	0.000120473
CGCAAAGGAATGCCG	0.000118813
AAGAGTGGTGGTCAT	0.00011724
CTTGTGCCAAGGGAC	0.000116891
TGATCCCCAAAGTGT	0.000116541
ATAGTCTTGAATGTG	0.000114357
TAGACGACGACCTTA	0.000113833
ACTAGCACAAAAGAC	0.000113484
GGCGAAGGGCAGCAC	0.00011261
CAAGAGAGCTTGCGA	0.000111125
AAAGGCTGGATAAGA	0.000110863
AGCATACGGAACCAT	0.000110601
GGACGACCGAATAAC	0.000108154
AGTAAAGAGATTATG	0.000107456
CATCCTAGGGACTGA	0.000106669
TGACCAAATACCCAG	0.000106233
GGTGAAAACAGGTAT	0.00010466
AGTGTATCGTGCCCG	0.000103612
AGGTAGCCATCGTCG	0.000101253
TAAAAGCGTCTTTGA	0.000100292
GACTGCCTGCCACTT	0.000100117
GATTTCCAGTCGTAC	9.81078e-05
TTGCCCACAGTTAAC	9.72342e-05
ACCTAGAGACAAATA	9.66227e-05
TTCAGAACGAAATCC	9.34776e-05
GAGTATCAGGGAACC	9.31282e-05
ACTTAGGCCACGACA	9.22546e-05
CTAAATCAAGACTTG	9.20798e-05
TTCCCAGGAGTTCGA	9.13809e-05
ATCGTTCGTGATAAA	8.9459e-05
TGCACAGCAAATACG	8.85853e-05
TATAGAGGGCGTTCA	8.50909e-05
CTAACGCATATAGTC	8.4654e-05
GGCTTTGCTAGAGAC	8.44793e-05
ACACGGAAAAAAGCC	8.19458e-05
GCAGGGGAACATGAA	8.02859e-05
ATAGTAACCCACACA	8.01112e-05
GAGAACCAGTTCACG	7.97618e-05
CATTCTCTGCACGGA	7.76651e-05
GCCGTGTAACCATGT	7.71409e-05
AACTTACTACATTAT	7.60052e-05
CTCAATTAATATGGA	7.57431e-05
GTCTACTCACAATGG	7.452e-05
CCCACGTGACTTCGC	7.39958e-05
GTCCTAGACGCTGTA	7.34717e-05
CGGGGCCGGCTGTTG	7.27728e-05
TCCGTAACTCATTGC	7.00645e-05
CCTGGCATTGCGTGG	6.98025e-05
AAGGGTTAACAGTAC	6.89288e-05
GGCTTCTATCTTCCC	6.83173e-05
GTATGGTGTATCTTG	6.66574e-05
TTTTAAAATTGTCTG	6.64827e-05
AATATCCACGTCACG	6.57838e-05
AGCCACGTAATCACG	6.56091e-05
TTGTTGGAAAAAGGA	6.51723e-05
ATACGGAACAGACCC	6.19398e-05
GCATGTCCGTCTATT	6.17651e-05
AAGTAATTCTTGTCG	6.06294e-05
TATATGGCAGAGTTT	6.028e-05
TTAGCTATATTCAAA	6.028e-05
CTTGCGAGGCCGAGA	6.01052e-05
CAGGTTACCGATTGA	5.94937e-05
TCACTGTAACTCCCA	5.88822e-05
GATAAAGAACAAAGC	5.7397e-05
GGGAGATATACCAAT	5.49509e-05
TTTATATGAAACAGC	5.49509e-05
ATCATAGGTCATCTC	5.41646e-05
CGTGTCAGGAAGGGA	5.40772e-05
ACTTAATTTCCGTGG	5.39025e-05
GAGCTGGGGACTTGG	5.39025e-05
TGAACTGCGACCTCG	5.38152e-05
TTTTCAGTAAATAGA	5.36404e-05
AACTTCCAGCAGGAA	5.32036e-05
ATCCCTCAGTACTCA	5.31163e-05
CCAGTACAGAGCATA	5.30289e-05
GGGCTACAGAGAACC	5.08448e-05
CAAGACGGGTTATCC	4.98839e-05
AAATGTTCGGGCTTT	4.9447e-05
ACCCTAGCTTTGTCA	4.90102e-05
CAGCATCGGATTAGT	4.88355e-05
GCCCCATACTACTTC	4.76998e-05
CAAGTCCGAATCCTC	4.74377e-05
TCGGGGAATTGGACA	4.73504e-05
GGGATGTGTCGCTTC	4.65641e-05
AGCTATTCTCATTCA	4.64767e-05
AAATGTCATCACATA	4.50789e-05
CGATGAATAAGAAGC	4.49042e-05
GACGCATAACGACAA	4.48168e-05
ATAGGGCTCAACTCA	4.42053e-05
GAAATGGTGTCCACT	4.32443e-05
CTCACCTTAAGTTAG	4.20213e-05
GTGCCCCGACAAGCA	4.14971e-05
ATCGACGCTGTCGGC	4.13224e-05
ACAAGATCCAACCTA	4.07108e-05
CTTGTGATAGGCGGG	4.05361e-05
AGTCTGTCTTCCATA	4.03614e-05
ATTGTCCTATAGGAA	3.99246e-05
TTAATACGAAAGATT	3.98372e-05
TCTCGGGGAGGAACA	3.97498e-05
TGTAGAGAAATGTTA	3.97498e-05
ATACGGTTGTTGAGT	3.9313e-05
AGCGGCAGCAGGACA	3.8352e-05
TGTAGAGGGGACATG	3.81773e-05
AATAATTATCCGTGG	3.73911e-05
ACAAATTTACCATAT	3.73911e-05
AATTAAATGAGTAAA	3.67795e-05
ACGTCGAGGACGGGC	3.66922e-05
TGTTGCTCCCAAAGA	3.66922e-05
AGCCAATGTTCTTAA	3.66048e-05
GACCAGTACACAAAA	3.64301e-05
GTGATAATTCTGAAG	3.6168e-05
GCGAGTACTTGTGGA	3.58185e-05
GCTAGCAAACGCCCC	3.58185e-05
CCACCAAAAGCAAAG	3.48575e-05
TTGACTAGTGGAGAA	3.48575e-05
GTGATTACCCTGGAG	3.46828e-05
GGAAACCAGATTAAA	3.38092e-05
ACTCGGTAAACATTT	3.35471e-05
CGAGCGAGTAGCTCC	3.34597e-05
TTTGAGGTTAGCATT	3.31977e-05
GTAATACCAACTATA	3.31103e-05
GTTGAGAAGAATAGA	3.31103e-05
GAGACAGATTATTCG	3.30229e-05
TAATCCAAAACGCAC	3.29356e-05
TTCTCGTGAGGACAG	3.28482e-05
AGGTCACATATGGGC	3.26735e-05
CTTCCGAAGATGATC	3.24114e-05
TCCAACCGTGCATGT	3.17125e-05
CGAAATTACCTAAAT	3.05768e-05
GTCCCACAGATGGGA	2.98779e-05
GAAATAGTAGATATT	2.95284e-05
AAAACCATAACTGCA	2.9179e-05
ATCATGAACTTACGT	2.9179e-05
TCGTCCGATTTCGGT	2.88295e-05
CAGGGTGAAAAGTGG	2.85675e-05
TCTCCGAAGTTCCCG	2.8218e-05
TTGCAACCAAGAAAA	2.59466e-05
CAATTTTGCACATTA	2.55098e-05
CGCAGATGCCGGATA	2.52477e-05
AACGACCGGCTAGGG	2.5073e-05
GGAAAGAGTGCCACC	2.48109e-05
CGCTTCTAGTACATA	2.47235e-05
AGGTCAATTTAAAGT	2.42867e-05
CCCTCCCAGTTAGCA	2.42867e-05
GTTCTCTTAAACACC	2.42867e-05
GGGGAGAATCGCCAC	2.35878e-05
TGCATACCCACTCAT	2.35878e-05
AGTCATCATACGCAA	2.28016e-05
AATGATCGAGATAAG	2.21027e-05
AATGCACTCAATACA	2.21027e-05
TAATGCCACTGGTGG	2.15785e-05
TCTAGATCCCTCGTT	2.06175e-05
ACTGGATTCGACATC	2.04428e-05
CCGAAAGGAACTCAG	2.03554e-05
CGGTAGGGAACTTCT	2.03554e-05
TGTACACACATGTGT	2.0268e-05
TGCAAGTCTGCGCTA	2.01807e-05
AGTAGGACAAGAGTG	1.99186e-05
TCTGCAAGTACAATG	1.99186e-05
GTGACCAATAGATAT	1.95691e-05
TAACGCATGCACGTG	1.92197e-05
GGTTATTGCTATCGC	1.89576e-05
CTGTGAGACACTGAC	1.77345e-05
CCCGGTGGGACATTA	1.75598e-05
AAAAAGTACATAGCA	1.72104e-05
ATGAATAAGAATTAG	1.7123e-05
TGGCCCACGACAACA	1.65988e-05
CCCCCCGTCCTCCGC	1.65115e-05
GAAAAGTCAAAGATC	1.65115e-05
ATGAATGAGAATAGC	1.63367e-05
CACGTCACTAGTGGT	1.63367e-05
TAATCCAAAGAAGCA	1.58999e-05
AAGAAATGACCTAAT	1.56378e-05
TGTTCCAGTCAGCTT	1.54631e-05
GACCCCCGTGGGAGT	1.53758e-05
CCTCAGCCTCGATTC	1.52884e-05
AGGCTTGCTATTATG	1.49389e-05
ACGAGCGCTCCCTCC	1.45895e-05
CTATACTCGATCGCT	1.42401e-05
ACATCCACCCAAACG	1.41527e-05
CCCGTGTGCAAGAAA	1.41527e-05
GGAGGGTTTAAAAAA	1.41527e-05
CAAATCTGTAAGTAA	1.40653e-05
CTGTATCCAGTTTTT	1.38032e-05
GCTCGTATTACAATG	1.37159e-05
AAACGCAATAAATAA	1.34538e-05
ACCTAGGCTCGTTAC	1.31917e-05
CTAAGCCTACGGGTG	1.29296e-05
AACAACACCCAACAA	1.26675e-05
ACCACTATGAAACAA	1.24928e-05
TATCCGATTGTGTGG	1.24928e-05
ATGTTAGGGAACCTC	1.24054e-05
ATGAGCATACAACAT	1.19686e-05
TTCTGCCCAGAAGTT	1.18813e-05
CTGTTGTGCTTGACC	1.17939e-05
TTAGTTCTATATCGC	1.15318e-05
TAGCTTTTGCCTTTA	1.14445e-05
GCATCAGAGGACCGG	1.13571e-05
TCTCTGTTTCTACCA	1.13571e-05
TGTGTCCCACACTTT	1.13571e-05
CTATCTAATTTGACG	1.09203e-05
AATATGACATAAACC	1.07456e-05
AGGACGGAGCAATGT	1.07456e-05
TCCGGGAACAGTTGG	1.05708e-05
AAATGTTACAAGTTG	1.04835e-05
CAAGAACGAGGTTGT	1.03961e-05
AACCCGGGAGCCCAT	1.02214e-05
TAAGCTTAAAAAAAT	1.02214e-05
AGGTCGGATACTAAT	1.0134e-05
GAGAATAGGATTCTG	1.0134e-05
AAACGGGAGATCTCG	9.9593e-06
TCATGAATTTATTGA	9.9593e-06
TGGCGACCTAAGCCC	9.9593e-06
GCTTGGCCTTGTCAG	9.69721e-06
TATGAAAAAATGCGA	9.52249e-06
TAAAGATGTTTTTGG	9.43513e-06
GCCGGCCTAATCTGA	9.17304e-06
TAATTTGAGCTAGAG	8.73623e-06
CTTACTTTATGTGTA	8.64886e-06
GAACACAATAATATC	8.38678e-06
GAATCATGGCCTCAT	8.21205e-06
TCACGGATAAATCGC	8.21205e-06
TTGAAAAGGGCGAAG	8.03733e-06
AGTTCTGTTCACAGT	7.94997e-06
GAATTGTATAAACTA	7.94997e-06
GGCGGTACGTTATAA	7.94997e-06
GAATTGAAAAATTTT	7.8626e-06
AAACGTAATATCCGC	7.77524e-06
TTATGAGTGTCTGCG	7.42579e-06
AGATACACGCAATGC	7.33843e-06
GGGAAGGCGTTTAAA	7.33843e-06
ATGAGCAAGGATCCC	7.16371e-06
ACACCACGCACTCTC	7.07634e-06
CTAAGAGAGCTTAGA	7.07634e-06
AAACACCTGAAGCAT	6.90162e-06
AAGTGCCAGAGCCAT	6.72689e-06
CCCGGTCATACTATT	6.72689e-06
TGTACCAAAGATGCA	6.63953e-06
ATACCTAATAATATA	6.55217e-06
TACCTGGTGGAGGTA	6.37745e-06
AACTTTTACGCTTGA	6.20272e-06
CTGACAATGTCATAA	6.11536e-06
GCCGGTCCACGGAGT	6.11536e-06
ACTCAAAATTTAAAG	5.94063e-06
CACGTTTGCCTACTA	5.94063e-06
AACACTATGTTCTCG	5.85327e-06
AACACTTGACGTAAG	5.85327e-06
ACGGTGATACCCGAG	5.76591e-06
TTGATCAGCGACGCT	5.76591e-06
TGGGCCGAGTAGCGG	5.41646e-06
GCAACCAGGGAGACA	5.3291e-06
AAGACAGTACGTCTA	5.24174e-06
AACAAGGGAGGCGGC	4.97965e-06
AGTCCACTGAGACGG	4.97965e-06
GATAGCAAACGCTTA	4.89229e-06
TGTCACACTACCCAA	4.89229e-06
AAAAAATGGGAATAT	4.71756e-06
GAAGGCAGACGAATT	4.71756e-06
CCGTATCCTCTAGGG	4.54284e-06
TAATTGATTATGGAG	4.36811e-06
TGCACGTGTGACAGA	4.36811e-06
AAGTTCTGAAGTCTT	4.19339e-06
CATAAGTGGGCCCCG	4.19339e-06
GAAAAAATAATACAA	4.19339e-06
AAGGTATGATCAAAA	4.10603e-06
CGACGATTGACGCTA	4.10603e-06
ATTTTCTTCAAGTCA	4.01866e-06
GACTGGAGATGGCCA	4.01866e-06
GCCCCGGAGATCCAA	4.01866e-06
GAGCAAGGATGTACG	3.9313e-06
GGATTCAAGATGGAC	3.75658e-06
GGTTGCCCACAAAAT	3.66922e-06
CAAGACCTGCCTTTC	3.49449e-06
GGCCTCAATGTGTAA	3.49449e-06
AAGAAGAGATGGCCA	3.40713e-06
TACAAAAAGCCATTT	3.40713e-06
TAGATTCGACATTCA	3.31977e-06
TCAACTTTCCCGTGG	3.31977e-06
CACATGGATGAGCAC	3.14504e-06
CTAAGACCTCAAGAA	3.14504e-06
TAGGATGGTGAACGA	3.14504e-06
ACGAAGGGATAGGAA	3.05768e-06
ATTTAACAAGCATTA	3.05768e-06
TTAAAGATTAGCTCC	3.05768e-06
GAGACAGGCACGTAA	2.97032e-06
GATAGCATCATGGAA	2.97032e-06
ACGTCTGTAAACCGG	2.88295e-06
GAGGAGCAGTAAAAG	2.88295e-06
GACTAACGCACCCGA	2.79559e-06
GGAGGGTGCGGCCCA	2.79559e-06
TCGAGCAAACCAAAG	2.79559e-06
TGAATCTCCCCCCGA	2.79559e-06
GAAACTTTGACGGTT	2.70823e-06
GTATTCTTGAGACCC	2.53351e-06
GAAACTTGTCGAAAC	2.35878e-06
GCTAATTCAGTACCC	2.35878e-06
CTACTACCTACCGAT	2.27142e-06
AAAACTGCGCAAAAG	2.18406e-06
AACCATGTCCCGGAG	2.18406e-06
ATTGAAGGAATCCGG	2.18406e-06
TACGAGTCTTACGAC	2.18406e-06
ATCAATAAGCTGCGA	2.09669e-06
AAAGCGGGGAGGGTG	2.00933e-06
AGATTCACGGGAGGG	1.92197e-06
CATCCCCAATCATAA	1.92197e-06
CTGCGCAGTTTTCGG	1.92197e-06
AGGACGTGAGACGCC	1.83461e-06
CGTACGATGGACCAT	1.83461e-06
AAATCACTGTTAATC	1.74725e-06
AGACTGTCGTCAAAC	1.74725e-06
GTCTAGAGCAGGACG	1.74725e-06
TGTATGCGGAAAAAA	1.74725e-06
AACGTCCTCTGAATA	1.65988e-06
AATGTCACACCCCCC	1.65988e-06
ATCCCTTCCGGGTCG	1.65988e-06
CGTGATTATGTCCCC	1.65988e-06
CTCGGACGTTCGGCC	1.65988e-06
GCGTAGACTTGGGGA	1.65988e-06
GTTTTTGCGACGTAA	1.65988e-06
ATAACGGCGGATGTT	1.57252e-06
GCGTTCCCCTTTGAC	1.57252e-06
TACTAAGCAAAGAGA	1.57252e-06
AGGTATTTTCAGCGG	1.48516e-06
ATAGAAAGTATAATC	1.48516e-06
CGCAGGAGTGCGTCG	1.48516e-06
GATAGATAGAGCAGG	1.48516e-06
AAGCTCTTTTATACT	1.3978e-06
ATTGAACATTGAATC	1.3978e-06
TATGAACCTTCAAGA	1.3978e-06
CACGCGAGATGGCCA	1.31043e-06
AGTGAGTGATGATGA	1.22307e-06
CCGCTACCAACACTT	1.22307e-06
CTCATTACGACCTGG	1.22307e-06
TATTAACACTCCGAC	1.22307e-06
ATCACCTATTCCCAC	1.13571e-06
GGCGATACCACTAAC	1.13571e-06
GGCTAGGGCACCTGA	1.13571e-06
AAGTAATTACGGGAA	1.04835e-06
CTTAATCACAGGAGT	1.04835e-06
GTAAACTTAAAACCA	1.04835e-06
GTACCCGCTATGCCA	1.04835e-06
TACTCCGAACTAGGG	1.04835e-06
CGAAACACCGGGTTA	9.60985e-07
GCGCATGGCGTTGAA	9.60985e-07
GGGGTAAGGCACTCG	9.60985e-07
ACCGACGTGGGTTGT	8.73623e-07
AGAGCACCGTAAATC	8.73623e-07
ATCCACAAACCATTG	8.73623e-07
GGGTCGGTCCTCTCG	8.73623e-07
TGACCGCTACAGACA	8.73623e-07
TGTGCAGTTATCGAT	8.73623e-07
AATACGTTGTATGCG	7.8626e-07
CGAACGAAGAACATG	7.8626e-07
GCATCAAAAATCGAG	7.8626e-07
GTTAAAGGCTCATTA	7.8626e-07
CACCCCAAATGAGAA	6.98898e-07
CAGGGGACATACTAG	6.98898e-07
CATCGTTGCGATAAC	6.98898e-07
GACTGGTGGTATGTA	6.98898e-07
GCTGAACTGGAACTG	6.98898e-07
TAACCGTCCAGCACT	6.98898e-07
ATATAGCGGTTGTCC	6.11536e-07
CAAATACATTGTACG	6.11536e-07
GGTTGCTAAACGTAA	6.11536e-07
TTGCATCAAATGTGT	6.11536e-07
ACACGCCGTGCCGAG	5.24174e-07
ACGTTAGAGATGGCC	5.24174e-07
CAATATACCAACTTG	5.24174e-07
CGCTAATATTTACTT	5.24174e-07
GACCGATATCTGAAG	5.24174e-07
GATGCCCCGCCACAT	5.24174e-07
GCACGATTTAATGAG	5.24174e-07
GTCGAAAAAGTATGG	5.24174e-07
GTTGAGCCGGGGATA	5.24174e-07
TACCTCACTATCAGG	5.24174e-07
TCACAATGAATGCGC	5.24174e-07
AAAACGTTGCCTATC	4.36811e-07
ACCTTAAACACGTTT	4.36811e-07
GACAAAGAAGAACTC	4.36811e-07
GCCTAGACCCCAGCG	4.36811e-07
GTTCCATTACACTCA	4.36811e-07
TAAATTCAGTGTAGC	4.36811e-07
TCCCATACATCTGCG	4.36811e-07
AATTATAATAAGATA	3.49449e-07
AATTCACACATGTCC	3.49449e-07
ACATACCTAAGTCCG	3.49449e-07
ACGTTGGCTATGTTT	3.49449e-07
CTCACAGATCCGCGG	3.49449e-07
CTGAGCAGTATGACC	3.49449e-07
GCTAGCTAAGGTAAA	3.49449e-07
TATGCATAGAGACAC	3.49449e-07
TCAGCCGAAAATGAG	3.49449e-07
TTGTGGTGGTAGGGA	3.49449e-07
AACAATGTACATATG	2.62087e-07
AACATTTAAATAGTG	2.62087e-07
AAGAAGAGTCATTTG	2.62087e-07
ACCTCGAGATGGCCA	2.62087e-07
ACGTATTACACGGTT	2.62087e-07
AGACAAACCTTTTTT	2.62087e-07
CACACATTATCTAAA	2.62087e-07
CACGCGAAATGACCG	2.62087e-07
CAGCCACATATCGAT	2.62087e-07
CATAAGAGTGAGCTG	2.62087e-07
CTCAGAATTCAATAA	2.62087e-07
GATGGATAAACGGTT	2.62087e-07
GGAACATAGTCTGGA	2.62087e-07
GTAACCAAATGTAAC	2.62087e-07
GTGCAAAATGGACAG	2.62087e-07
GTTGCGTTACAACTG	2.62087e-07
TAATCCATAATACTT	2.62087e-07
TCGGCTCGTCTAGGG	2.62087e-07
TGCGCGAGAGGACCG	2.62087e-07
TGCGCGAGATGGCCA	2.62087e-07
AAAAATAAAGTATAA	1.74725e-07
AAAAGTAAAAGTGAA	1.74725e-07
AAAATTCAAGAGTAA	1.74725e-07
AAACGAGGCCGGACA	1.74725e-07
AACAAAGGGAGATAG	1.74725e-07
AACAAATTTAGATAG	1.74725e-07
AACAATTGACATATG	1.74725e-07
AACACAGAATCAGAC	1.74725e-07
AACCGTATATAAAGA	1.74725e-07
AACGTGACACAGTAA	1.74725e-07
AAGTATGGCCATAGG	1.74725e-07
AATACTAGCGTCAGA	1.74725e-07
AATCGTCAAACTGTT	1.74725e-07
AATGTCTCAGCATTA	1.74725e-07
ACCCCTGAGAAGGAT	1.74725e-07
ACTTCACGTAAAAAC	1.74725e-07
AGAATAAACCGTCAG	1.74725e-07
AGAATAACACGTCAC	1.74725e-07
AGACAAACATAAAGA	1.74725e-07
AGACAACCCTTTTTT	1.74725e-07
AGACAAGCCTCGACC	1.74725e-07
AGACAATAACTACAC	1.74725e-07
AGCTATAAAATCTTA	1.74725e-07
ATACGTTAAACATGT	1.74725e-07
ATATTTAAGCAGACT	1.74725e-07
ATCAATTAATATGTA	1.74725e-07
ATCCACAAACCATTC	1.74725e-07
ATGAATGATAGGGTG	1.74725e-07
ATTAAAGATTGTGTA	1.74725e-07
ATTAGTCACAATGTT	1.74725e-07
ATTCGTAAAAAGGTA	1.74725e-07
ATTCGTAAAAAGGTT	1.74725e-07
ATTCGTCACAACCTT	1.74725e-07
ATTTAAGATTGAGTA	1.74725e-07
ATTTAAGATTGTTTA	1.74725e-07
ATTTCAATGCCGCGA	1.74725e-07
ATTTCAGATGCCACT	1.74725e-07
CAAAAAAAGAGCAAT	1.74725e-07
CAAAAAAAGATCACT	1.74725e-07
CATAAGATTGAGCGG	1.74725e-07
CATAAGCGAGAGAAA	1.74725e-07
CATAAGCGTGATCTG	1.74725e-07
CATACGAAAAACTAC	1.74725e-07
CATGACTAACACTGA	1.74725e-07
CCAGCTTGCGATCTA	1.74725e-07
CCAGTGCATATTCAC	1.74725e-07
CCCACATTATATAAA	1.74725e-07
CCCAGAATCATATCT	1.74725e-07
CGAACTACTCGTAAA	1.74725e-07
CGACTGACCGTGTAA	1.74725e-07
CGGGGATCTGTATGT	1.74725e-07
CGGGTTAAACAAGAC	1.74725e-07
CGTGTTCAACAAGAC	1.74725e-07
CGTGTTCACCAATAC	1.74725e-07
CTAATAAAACAAATG	1.74725e-07
CTCTAGAGGCTTGAT	1.74725e-07
CTGGGATCTGGAGTG	1.74725e-07
CTTGCGTGACAACTG	1.74725e-07
CTTTTTGATGGAAAG	1.74725e-07
GATAATTAACCAGTG	1.74725e-07
GATGCATAATAAATC	1.74725e-07
GATGCGTGACAACGC	1.74725e-07
GGAAATGGCCATAGG	1.74725e-07
GGACGACCGAATATT	1.74725e-07
GGAGTTATATGTCTA	1.74725e-07
GGCCTGAACTGCGTA	1.74725e-07
GTAAAAATAACACGC	1.74725e-07
GTAGCTACATGGTAC	1.74725e-07
GTAGTCCCTTGAGAT	1.74725e-07
GTCCACTCGACTAGT	1.74725e-07
GTCTTGTGAGCCGAT	1.74725e-07
GTTGCGGGACATCCT	1.74725e-07
TAACGTAGTCGAAGT	1.74725e-07
TAATAAATAAGTCTT	1.74725e-07
TAATAAGATGTGAGG	1.74725e-07
TAATTTGACGTGTAC	1.74725e-07
TACAAAGCGTGGTAG	1.74725e-07
TACTCCCTAAGTCTG	1.74725e-07
TAGTATGATTTCAGA	1.74725e-07
TATACTAATCAGTTA	1.74725e-07
TATAGTAGAGTCAGA	1.74725e-07
TCAAACATTTAGCTT	1.74725e-07
TCAGCGAGATGGCCA	1.74725e-07
TGCTTGTGCGCAGAT	1.74725e-07
TGGTTATAGAGTCCG	1.74725e-07
TGTAGTCTAATAATT	1.74725e-07
TTAAAACTCATCAAT	1.74725e-07
TTACAAACAATTTAT	1.74725e-07
TTACAAACCTTAAGA	1.74725e-07
TTACAAACCTTCTGC	1.74725e-07
TTCCACACCATTTTT	1.74725e-07
TTCCATTACCATTTC	1.74725e-07
TTGACGGAGATGGGA	1.74725e-07
TTGATCTTCTATACG	1.74725e-07
TTGCATACCATGTTT	1.74725e-07
TTTAGTATAGTCCTA	1.74725e-07
TTTCTAGAAGGTACC	1.74725e-07
AAAAAAAAACAACAG	8.73623e-08
AAAAAAAAATATCGA	8.73623e-08
AAAAAAAACAGATAA	8.73623e-08
AAAAAAAACTAACAA	8.73623e-08
AAAAAAAACTTATCA	8.73623e-08
AAAAAAAAGAGAACG	8.73623e-08
AAAAAAAAGAGCAAG	8.73623e-08
AAAAAAAATAATCGC	8.73623e-08
AAAAAAAATAGAACG	8.73623e-08
AAAAAAAGAGCTAAA	8.73623e-08
AAAAAAATAGAATGA	8.73623e-08
AAAAAAATATTAAGG	8.73623e-08
AAAAAAATTTAAAAG	8.73623e-08
AAAAAACAATTATGA	8.73623e-08
AAAAAACACCTGTTG	8.73623e-08
AAAAAACAGAGAAAC	8.73623e-08
AAAAAACAGATAACT	8.73623e-08
AAAAAACAGATCACT	8.73623e-08
AAAAAACATAGCACT	8.73623e-08
AAAAAACGGTGATAG	8.73623e-08
AAAAAACTCTTCACG	8.73623e-08
AAAAAAGACTTTAAG	8.73623e-08
AAAAAAGGACATAAC	8.73623e-08
AAAAAATGACAAAGT	8.73623e-08
AAAAAATTCTTTTAC	8.73623e-08
AAAAAATTTTAAAAT	8.73623e-08
AAAAACCAGTGAAAT	8.73623e-08
AAAAACTCGAAGTTT	8.73623e-08
AAAAAGCGAAATCGG	8.73623e-08
AAAAATACCCGGAGG	8.73623e-08
AAAAATACTTAGATA	8.73623e-08
AAAAATCACAATGAT	8.73623e-08
AAAAATGACGATATA	8.73623e-08
AAAAATGATAGTGGA	8.73623e-08
AAAAATGCGTAGAAG	8.73623e-08
AAAAATGTCAATAGG	8.73623e-08
AAAAATTAACCGATG	8.73623e-08
AAAACAAAAAGGGCA	8.73623e-08
AAAACAAAATAAAGG	8.73623e-08
AAAACAATATAAAAA	8.73623e-08
AAAACAATATAAAGT	8.73623e-08
AAAACACGAATAAGT	8.73623e-08
AAAACACGATAAAGG	8.73623e-08
AAAACACGCTGAAGG	8.73623e-08
AAAACACTAATAATG	8.73623e-08
AAAACACTAGTAAGC	8.73623e-08
AAAACACTATGAAGA	8.73623e-08
AAAACACTATTAACC	8.73623e-08
AAAACACTCTTAACG	8.73623e-08
AAAACAGAATCCGAA	8.73623e-08
AAAACATGATGTAAG	8.73623e-08
AAAACCAGTAAGCTA	8.73623e-08
AAAAGAAAAACGCAA	8.73623e-08
AAAAGAAAGACCTCA	8.73623e-08
AAAAGAAGATCATGC	8.73623e-08
AAAAGACGAAGAAGT	8.73623e-08
AAAAGAGGAAGATTA	8.73623e-08
AAAAGATACAACCTA	8.73623e-08
AAAAGATTTAGTAAA	8.73623e-08
AAAAGCGGACGATGT	8.73623e-08
AAAAGTAAAATCTAA	8.73623e-08
AAAAGTAAATTCTAA	8.73623e-08
AAAAGTAACAGGCCA	8.73623e-08
AAAAGTACATATTAG	8.73623e-08
AAAAGTCACACGCAT	8.73623e-08
AAAAGTCCCACTTTT	8.73623e-08
AAAAGTGATAGGGAA	8.73623e-08
AAAAGTGGAAGATGG	8.73623e-08
AAAAGTGGACATATG	8.73623e-08
AAAATAAAGTTTACC	8.73623e-08
AAAATACAACTATAA	8.73623e-08
AAAATACAAGAATAA	8.73623e-08
AAAATACAATATTAA	8.73623e-08
AAAATACAATTATAA	8.73623e-08
AAAATAGACAGGAAC	8.73623e-08
AAAATATATAAAAAG	8.73623e-08
AAAATGATGATATTA	8.73623e-08
AAAATGCAGTGTGAA	8.73623e-08
AAAATTAAATTTTTA	8.73623e-08
AAAATTACCTATAGA	8.73623e-08
AAAATTATGATAATT	8.73623e-08
AAAATTGCAGTTTAA	8.73623e-08
AAAATTTAAATAGTG	8.73623e-08
AAAATTTAAATCTGC	8.73623e-08
AAACAAAAAATGTTA	8.73623e-08
AAACAAAACGAGAAA	8.73623e-08
AAACAAACTAAAATC	8.73623e-08
AAACAACTCGCTAAA	8.73623e-08
AAACAAGGAAAACCA	8.73623e-08
AAACAAGGCCATAGG	8.73623e-08
AAACAATACGATTGT	8.73623e-08
AAACAATTAGGGATG	8.73623e-08
AAACACCAACCTTAG	8.73623e-08
AAACATGGCCATCGG	8.73623e-08
AAACATTAAATCGTG	8.73623e-08
AAACATTACATCCAC	8.73623e-08
AAACCAAGTTAGCAT	8.73623e-08
AAACCACAAACGAGT	8.73623e-08
AAACCCAGATAGCTT	8.73623e-08
AAACCCAGTAACCTA	8.73623e-08
AAACCCAGTAAGCTA	8.73623e-08
AAACCCTACAGTCAT	8.73623e-08
AAACCGACAAGGGCT	8.73623e-08
AAACCTAAAAACGAA	8.73623e-08
AAACCTAAAACCGAA	8.73623e-08
AAACCTAAACTGGAA	8.73623e-08
AAACCTGAGACGGCA	8.73623e-08
AAACGACACCCTTTA	8.73623e-08
AAACGAGGACGATGT	8.73623e-08
AAACGAGGCCTTTCT	8.73623e-08
AAACGGCAACGGGCA	8.73623e-08
AAACGTAAAACCCAA	8.73623e-08
AAACGTAAAAGTTAA	8.73623e-08
AAACGTAAAATCCCA	8.73623e-08
AAACGTAAAATCGAA	8.73623e-08
AAACGTAAAATTTCA	8.73623e-08
AAACGTAATATGTAA	8.73623e-08
AAACGTACCACGGCA	8.73623e-08
AAACGTACGAGGCTT	8.73623e-08
AAACGTAGGCTAAGA	8.73623e-08
AAACGTATAAGGTCT	8.73623e-08
AAACGTATAATTGCA	8.73623e-08
AAACGTATATACAGA	8.73623e-08
AAACGTATATCGGCA	8.73623e-08
AAACGTATTCGAAGA	8.73623e-08
AAACGTCATCGTTCA	8.73623e-08
AAACTAACAGAAATA	8.73623e-08
AAACTACAACCACAG	8.73623e-08
AAACTTAAAAGTCAA	8.73623e-08
AAACTTAAAATTGCA	8.73623e-08
AAACTTAAATGGTCA	8.73623e-08
AAACTTACGCTAAAA	8.73623e-08
AAACTTTAAAACAGC	8.73623e-08
AAACTTTAAATCTGT	8.73623e-08
AAACTTTAAATCTTG	8.73623e-08
AAACTTTCACCAACA	8.73623e-08
AAAGAAGAAGTGAGG	8.73623e-08
AAAGAAGTACAAAAT	8.73623e-08
AAAGAATACAGAGTC	8.73623e-08
AAAGAGCAACAGAAA	8.73623e-08
AAAGAGCGCGAGATG	8.73623e-08
AAAGATGTCCAGGAA	8.73623e-08
AAAGCAAGAAAGGGT	8.73623e-08
AAAGCAGCCGAGAGT	8.73623e-08
AAAGCCAGAAATGGT	8.73623e-08
AAAGCCATAAAGGGT	8.73623e-08
AAAGCCCGACCGGGT	8.73623e-08
AAAGCGATATGACCG	8.73623e-08
AAAGCGTGTTATATT	8.73623e-08
AAAGCTAAATGAAAG	8.73623e-08
AAAGCTATAATCAAA	8.73623e-08
AAAGCTGTCGAGCTA	8.73623e-08
AAAGGAAGAAGGGCA	8.73623e-08
AAAGGTATAGGTCTA	8.73623e-08
AAAGTAATACTCGGA	8.73623e-08
AAAGTAATGTAGGGA	8.73623e-08
AAAGTACCATAGGCA	8.73623e-08
AAAGTCACAGCATGA	8.73623e-08
AAAGTCACCCAGTAA	8.73623e-08
AAAGTGACCCAGTAA	8.73623e-08
AAATAACTAAAACAA	8.73623e-08
AAATAATATTAAATC	8.73623e-08
AAATATAACCTGTGG	8.73623e-08
AAATATAATCTATAA	8.73623e-08
AAATATACATATAGA	8.73623e-08
AAATATACCCGTTTG	8.73623e-08
AAATCAAGCTCTAAA	8.73623e-08
AAATCAATATTAAGG	8.73623e-08
AAATCACGAAAGGGT	8.73623e-08
AAATCACTAATAAGG	8.73623e-08
AAATCACTATTCAGG	8.73623e-08
AAATCAGAGTGTGTC	8.73623e-08
AAATCAGATTGGGGG	8.73623e-08
AAATCCAAAAGTCTT	8.73623e-08
AAATCCAGGGGTGTG	8.73623e-08
AAATCCATAAAACTA	8.73623e-08
AAATCCATAAGACTA	8.73623e-08
AAATCCATAAGACTT	8.73623e-08
AAATCCATAATACTA	8.73623e-08
AAATCCATAATACTT	8.73623e-08
AAATCCATAATTCTA	8.73623e-08
AAATCCCTAAGACTA	8.73623e-08
AAATCCCTACGACTG	8.73623e-08
AAATCCGTAATACTT	8.73623e-08
AAATCGGACAGACTG	8.73623e-08
AAATGAAATACTGTG	8.73623e-08
AAATGAGTTCGATGT	8.73623e-08
AAATGCTTGATAAGA	8.73623e-08
AAATGTACATAGAGA	8.73623e-08
AAATGTATTATTACA	8.73623e-08
AAATGTCAGCAACCG	8.73623e-08
AAATTCTGTACATAA	8.73623e-08
AAATTTAAAATGGCT	8.73623e-08
AAATTTAAATTTTTA	8.73623e-08
AAATTTACAAAGAGA	8.73623e-08
AAATTTGACGTAAAG	8.73623e-08
AACAAAACCCTACAA	8.73623e-08
AACAAAAGCAATAGG	8.73623e-08
AACAAAAGCAATATG	8.73623e-08
AACAAACACGCTCAA	8.73623e-08
AACAAAGGATCTTAG	8.73623e-08
AACAAAGGTAGATAG	8.73623e-08
AACAAAGTCCCTAGG	8.73623e-08
AACAAAGTGAGTTAG	8.73623e-08
AACAAAGTGTTATAG	8.73623e-08
AACAAATCCCAGCAT	8.73623e-08
AACAAATGCTCTAAA	8.73623e-08
AACAAATGTAGATAG	8.73623e-08
AACAAATTATCTAAA	8.73623e-08
AACAACAAAATGCCT	8.73623e-08
AACAACACTCATCTG	8.73623e-08
AACAACACTCCTCTG	8.73623e-08
AACAACGGCTGTTAG	8.73623e-08
AACAAGACCCAAAGG	8.73623e-08
AACAAGCGCCCTTGG	8.73623e-08
AACAAGGGCCCTAAA	8.73623e-08
AACAAGTGCCAAAGG	8.73623e-08
AACAATCGCCATCTG	8.73623e-08
AACAATCGTTGTGCG	8.73623e-08
AACAATGCCAATAGT	8.73623e-08
AACAATGGCAATATT	8.73623e-08
AACAATGGCCCAATG	8.73623e-08
AACAATGGGCAGTGG	8.73623e-08
AACAATGTCCACATG	8.73623e-08
AACAATTAAATCGTG	8.73623e-08
AACAATTACATCGTG	8.73623e-08
AACAATTCAATCTGG	8.73623e-08
AACAATTCACATAGT	8.73623e-08
AACAATTGCCTTATG	8.73623e-08
AACAATTGGCATATG	8.73623e-08
AACAATTTACAAATG	8.73623e-08
AACAATTTACATAGG	8.73623e-08
AACAATTTCAATATG	8.73623e-08
AACACAACAGATAAA	8.73623e-08
AACACAAGCTATAAA	8.73623e-08
AACACAGGCCGTCAT	8.73623e-08
AACACAGTGAGTTAG	8.73623e-08
AACACAGTGTGTTAG	8.73623e-08
AACACATCCTAAAAA	8.73623e-08
AACACATCCTCTAAA	8.73623e-08
AACACATGAAAAAAA	8.73623e-08
AACACATGCTCTCAC	8.73623e-08
AACACCCAGACTGAC	8.73623e-08
AACACCCTATTAAGG	8.73623e-08
AACACTAAATTAGTG	8.73623e-08
AACACTCCCAATCGC	8.73623e-08
AACACTGTCCAGATG	8.73623e-08
AACACTTGACAGAGG	8.73623e-08
AACATAAAAATGCCT	8.73623e-08
AACATACAAAAATTC	8.73623e-08
AACATCACAATGCAA	8.73623e-08
AACATCCACTCACGG	8.73623e-08
AACATCCAGCTTACC	8.73623e-08
AACATTAAAAGGGCA	8.73623e-08
AACATTAGCCGAACT	8.73623e-08
AACATTGAATTCGCG	8.73623e-08
AACATTTAAATCTCG	8.73623e-08
AACATTTAATTAGGG	8.73623e-08
AACCAAAATAAAGCT	8.73623e-08
AACCAAACCTAGATA	8.73623e-08
AACCAAATACAGAAA	8.73623e-08
AACCAAATACAGTAA	8.73623e-08
AACCAAATCTAGTAA	8.73623e-08
AACCAACTAGGGGCA	8.73623e-08
AACCACCAACCAATG	8.73623e-08
AACCACCAACCTATT	8.73623e-08
AACCAGGGAACGAGG	8.73623e-08
AACCATGTCCCGGTT	8.73623e-08
AACCATTAAATCGTT	8.73623e-08
AACCATTATAGAGTG	8.73623e-08
AACCATTATATCGTG	8.73623e-08
AACCATTCACATACA	8.73623e-08
AACCATTTACAGATG	8.73623e-08
AACCCGACAGATAAG	8.73623e-08
AACCCTAAAACGGCA	8.73623e-08
AACCCTATCGCCGAA	8.73623e-08
AACCCTCGAGAAGAC	8.73623e-08
AACCCTGAGAACGCT	8.73623e-08
AACCCTGATACGGAA	8.73623e-08
AACCCTGGCCAAAGG	8.73623e-08
AACCGAGTCTCGGTC	8.73623e-08
AACCGATGCAGGACA	8.73623e-08
AACCGTAGCAGAAGA	8.73623e-08
AACCGTATGCGAATA	8.73623e-08
AACCGTCGCCGAAGA	8.73623e-08
AACCTATAAAAAGGT	8.73623e-08
AACCTTAAAAACGTG	8.73623e-08
AACCTTAGTCGAAGA	8.73623e-08
AACCTTTAAAAGTGG	8.73623e-08
AACCTTTAGATACGC	8.73623e-08
AACGAAGTTAGATAG	8.73623e-08
AACGACATGAAGGGA	8.73623e-08
AACGAGAAACACTAA	8.73623e-08
AACGAGAGAGGACAG	8.73623e-08
AACGAGCCCCCCGAA	8.73623e-08
AACGATCACCACAAA	8.73623e-08
AACGCGAGAGTACCT	8.73623e-08
AACGCGATAGGAACG	8.73623e-08
AACGGCACGAAGGGA	8.73623e-08
AACGTAATGTAGGTA	8.73623e-08
AACGTCATTTATTGA	8.73623e-08
AACGTGAAACCGTAA	8.73623e-08
AACGTGATGTATTGA	8.73623e-08
AACGTGCCAACTTAT	8.73623e-08
AACGTTGAAATCGGG	8.73623e-08
AACTAATTAAGTACT	8.73623e-08
AACTAATTAGGAATA	8.73623e-08
AACTACCGAAATATG	8.73623e-08
AACTACCGTCTTGCC	8.73623e-08
AACTATCGAGACTAA	8.73623e-08
AACTATGGAACAATG	8.73623e-08
AACTATGGACTTAGG	8.73623e-08
AACTATGGCTTTAGG	8.73623e-08
AACTCACACATACTA	8.73623e-08
AACTCTCACCGTGAC	8.73623e-08
AACTCTGTCCATAGG	8.73623e-08
AACTGAGATATGACA	8.73623e-08
AACTGCCCGTATCCA	8.73623e-08
AACTGGAGTTATGAA	8.73623e-08
AACTGTAGTAGTATA	8.73623e-08
AACTGTAGTTCTATA	8.73623e-08
AACTGTATGCGAATA	8.73623e-08
AACTTGCCACAGTAA	8.73623e-08
AACTTTCCCCAGTAA	8.73623e-08
AACTTTCCTTAGAGT	8.73623e-08
AACTTTGGTCATAGG	8.73623e-08
AAGAAAAATCTGCCT	8.73623e-08
AAGAAAACGGGTTAC	8.73623e-08
AAGAAAAGAATACAC	8.73623e-08
AAGAAACTAGCACGA	8.73623e-08
AAGAAAGAAAGAGCT	8.73623e-08
AAGAAATGTTGTTAG	8.73623e-08
AAGAACAAACTCCAA	8.73623e-08
AAGAACAAACTGCAC	8.73623e-08
AAGAACAACATCGGC	8.73623e-08
AAGAACAATAATGTC	8.73623e-08
AAGAACAATCAAGTG	8.73623e-08
AAGAACACTAAAATG	8.73623e-08
AAGAACAGTCAATTG	8.73623e-08
AAGAAGAACCTTATG	8.73623e-08
AAGAAGACGAGGGGA	8.73623e-08
AAGAAGATCCTCCCA	8.73623e-08
AAGAAGATTACAACC	8.73623e-08
AAGAAGGATAGAGCG	8.73623e-08
AAGAATAGTACTAAA	8.73623e-08
AAGAATATCGTCCCA	8.73623e-08
AAGAATCTAGAACGA	8.73623e-08
AAGAATGCGAGGCTG	8.73623e-08
AAGAATTGACATAGT	8.73623e-08
AAGACAAATCATGAC	8.73623e-08
AAGACATGAATAGAC	8.73623e-08
AAGACGAGTACTAAA	8.73623e-08
AAGACGTAACAGATC	8.73623e-08
AAGACGTACGTTATG	8.73623e-08
AAGACGTGAAGAGAC	8.73623e-08
AAGACTGGACATAGG	8.73623e-08
AAGACTGGTGGTCAA	8.73623e-08
AAGAGAAGTTATCTA	8.73623e-08
AAGAGCTCAAGAAAG	8.73623e-08
AAGAGCTCAAGAGAC	8.73623e-08
AAGAGTGGAGGTCAA	8.73623e-08
AAGATAAAACTGCCA	8.73623e-08
AAGATAAAACTTCAT	8.73623e-08
AAGATATCACCTAAA	8.73623e-08
AAGATCAAAATCCAT	8.73623e-08
AAGATCAAAATTACT	8.73623e-08
AAGATCAAACTGTAA	8.73623e-08
AAGATCAACCTCACT	8.73623e-08
AAGATCCCCTCCCGG	8.73623e-08
AAGATTATACTATAA	8.73623e-08
AAGATTCACGTTTAA	8.73623e-08
AAGATTTATCCTAAA	8.73623e-08
AAGCAAAAGCAATCT	8.73623e-08
AAGCAAAATCAATCT	8.73623e-08
AAGCAAATAGAGAAA	8.73623e-08
AAGCAATGTATATAC	8.73623e-08
AAGCAATTTATAGAC	8.73623e-08
AAGCAGAGTACCCAG	8.73623e-08
AAGCATAAAGATATA	8.73623e-08
AAGCATAATATCGAA	8.73623e-08
AAGCATGAACAAAAA	8.73623e-08
AAGCATGAACAGACT	8.73623e-08
AAGCATTAACATAAA	8.73623e-08
AAGCATTCACATACA	8.73623e-08
AAGCCTAATATGGAA	8.73623e-08
AAGCCTGAAAACGAA	8.73623e-08
AAGCGAGCCCGGTCA	8.73623e-08
AAGCGAGGCCGGACT	8.73623e-08
AAGCGCTAAAGAAAG	8.73623e-08
AAGCGCTAAATAAAC	8.73623e-08
AAGCGCTCAAGAAAC	8.73623e-08
AAGCTAATTAGCGTT	8.73623e-08
AAGCTATCACCGACA	8.73623e-08
AAGCTTCCCAAGTTT	8.73623e-08
AAGCTTGAACCTGAA	8.73623e-08
AAGCTTTATATGGTG	8.73623e-08
AAGCTTTCAATGCCC	8.73623e-08
AAGCTTTCACCCCCA	8.73623e-08
AAGGAGAAGCGCGCA	8.73623e-08
AAGGAGCTTATCTCA	8.73623e-08
AAGGATATACGCAAA	8.73623e-08
AAGGATCTGCCGGAA	8.73623e-08
AAGGATCTGCGTTCA	8.73623e-08
AAGGGGGGGGAAGCG	8.73623e-08
AAGGTAGATATACGA	8.73623e-08
AAGGTTACTGAGAGA	8.73623e-08
AAGTACCTTAGTGAA	8.73623e-08
AAGTAGAACATCGGC	8.73623e-08
AAGTAGATCCGCTCA	8.73623e-08
AAGTAGATGCTGGCA	8.73623e-08
AAGTAGCTGAGTGCA	8.73623e-08
AAGTAGCTGCTGTCA	8.73623e-08
AAGTAGTACCGCGCG	8.73623e-08
AAGTATCTCCGCGAA	8.73623e-08
AAGTATCTGAGGGCA	8.73623e-08
AAGTATTACACCGAC	8.73623e-08
AAGTATTGTAAGAGA	8.73623e-08
AAGTGTACATAGAGA	8.73623e-08
AAGTGTGGTAGTCAT	8.73623e-08
AAGTTAAATTTTATC	8.73623e-08
AAGTTATAGATACTC	8.73623e-08
AAGTTGTACATCGGA	8.73623e-08
AAGTTTAAGTAGAGA	8.73623e-08
AAGTTTAAGTATATC	8.73623e-08
AATAAAGATTGTGTC	8.73623e-08
AATAAATATACGAGC	8.73623e-08
AATAAATCTTAAAGC	8.73623e-08
AATAACAAAATGCCT	8.73623e-08
AATAACACTCATTTT	8.73623e-08
AATAAGATCGAGCGG	8.73623e-08
AATAAGCTCGCTCTG	8.73623e-08
AATAAGTAACCCGTT	8.73623e-08
AATAATCACTAGCTG	8.73623e-08
AATAATCCATACATC	8.73623e-08
AATAATCGCCAGCCT	8.73623e-08
AATAATCGCGAGCTG	8.73623e-08
AATAATCTTCAGCGC	8.73623e-08
AATAATTACCAGATA	8.73623e-08
AATACAAATAACTCA	8.73623e-08
AATACAAATTTTTTC	8.73623e-08
AATACACATTGTATC	8.73623e-08
AATACATATAGAAAC	8.73623e-08
AATACATCTTAAAGA	8.73623e-08
AATACTAGTCTGGAA	8.73623e-08
AATACTCACGTCAGA	8.73623e-08
AATACTCGGGAGCGG	8.73623e-08
AATACTGCAAACTCA	8.73623e-08
AATAGAAAAAAAGAC	8.73623e-08
AATAGAGACTTATTG	8.73623e-08
AATAGAGGAAGATGA	8.73623e-08
AATAGAGGCCTGACA	8.73623e-08
AATAGAGTCCGGTAA	8.73623e-08
AATAGATATAGAAAG	8.73623e-08
AATAGGACAAATTAC	8.73623e-08
AATAGTAAAACTACA	8.73623e-08
AATAGTAGCTTCCGA	8.73623e-08
AATATAAAACAGACT	8.73623e-08
AATATAACATAGAGA	8.73623e-08
AATATAACATATAGA	8.73623e-08
AATATAACTTAGACA	8.73623e-08
AATATAATTTCTATA	8.73623e-08
AATATCCAAGTCTCC	8.73623e-08
AATATGACCGCCATG	8.73623e-08
AATATTAATTACAGT	8.73623e-08
AATATTAATTATAGA	8.73623e-08
AATATTACTCATAGA	8.73623e-08
AATCAATCTTAAATC	8.73623e-08
AATCCACAAATCGCT	8.73623e-08
AATCCAGCCCGGTCA	8.73623e-08
AATCCATCTAAAATC	8.73623e-08
AATCCCATTAACCTT	8.73623e-08
AATCCTGCCTACGCA	8.73623e-08
AATCGAAACATTGCC	8.73623e-08
AATCGAGACAGAGGC	8.73623e-08
AATCGAGACTTTGGG	8.73623e-08
AATCGAGGAAGATGT	8.73623e-08
AATCGAGGCCATAGG	8.73623e-08
AATCGATAAGGTACC	8.73623e-08
AATCGATGCAGTTAA	8.73623e-08
AATCGATTACGCTCA	8.73623e-08
AATCGATTCCGGTCT	8.73623e-08
AATCGCGGGTAAGCG	8.73623e-08
AATCGGAAAATGGCA	8.73623e-08
AATCGTAAAAACCTA	8.73623e-08
AATCGTAAAATTTCA	8.73623e-08
AATCGTCACACGGAA	8.73623e-08
AATCGTCACACTTAT	8.73623e-08
AATCGTTAACACTAC	8.73623e-08
AATCGTTATTGGGAA	8.73623e-08
AATCTAACAAGGGAA	8.73623e-08
AATCTAGGCAGTTCA	8.73623e-08
AATCTGTAAACCTCA	8.73623e-08
AATCTTAAAATGGCA	8.73623e-08
AATCTTCACAATATA	8.73623e-08
AATGAAATCAATAAA	8.73623e-08
AATGACAAAGACTGA	8.73623e-08
AATGACTCATCATGA	8.73623e-08
AATGAGAAGCGCGCA	8.73623e-08
AATGAGAGTAAGATA	8.73623e-08
AATGATACTGAGAGA	8.73623e-08
AATGATCTGAGGGCA	8.73623e-08
AATGATTAAAGAGGC	8.73623e-08
AATGCAGAATAACTC	8.73623e-08
AATGCTACACGGGCA	8.73623e-08
AATGGCTGGGAATCG	8.73623e-08
AATGGTAAAATGGAA	8.73623e-08
AATGGTACATAGAGA	8.73623e-08
AATGTAACAGCAAAA	8.73623e-08
AATGTACAATACGCA	8.73623e-08
AATGTTTAATACTGA	8.73623e-08
AATTAACAAATCTCC	8.73623e-08
AATTAAGTTCTACTA	8.73623e-08
AATTAATATTGATTA	8.73623e-08
AATTAATCTCTCCCC	8.73623e-08
AATTAATGTATAGCC	8.73623e-08
AATTAATGTATCGTA	8.73623e-08
AATTAATGTCTCCTA	8.73623e-08
AATTAATGTGTGGGA	8.73623e-08
AATTACTATTTTATC	8.73623e-08
AATTATAATAAGAGA	8.73623e-08
AATTATAATTATATA	8.73623e-08
AATTATACATATATA	8.73623e-08
AATTATACCAACCGC	8.73623e-08
AATTATACTAAGATA	8.73623e-08
AATTATAGATAGAGA	8.73623e-08
AATTATAGTATCGAC	8.73623e-08
AATTATCATATCACC	8.73623e-08
AATTATGACACGTCC	8.73623e-08
AATTATTACAAGTCA	8.73623e-08
AATTCAATTCCGCTA	8.73623e-08
AATTCACTCGTGTCC	8.73623e-08
AATTCAGATTCACTC	8.73623e-08
AATTCATAATGTGTC	8.73623e-08
AATTCATATGGTGTC	8.73623e-08
AATTCATATTGAGTC	8.73623e-08
AATTCATTTCTCGTC	8.73623e-08
AATTCCAACTTCACG	8.73623e-08
AATTCCGATCGTGTC	8.73623e-08
AATTCGGAGTGTGTC	8.73623e-08
AATTCTATCTTCTAC	8.73623e-08
AATTGACATTATCAA	8.73623e-08
AATTGGCCTTAGAGA	8.73623e-08
AATTGTAAGTAGAAG	8.73623e-08
AATTGTAATTATAGA	8.73623e-08
AATTGTAATTATATA	8.73623e-08
AATTGTCATTATTTA	8.73623e-08
AATTGTGAGGGAAAA	8.73623e-08
AATTTAAAACTATAT	8.73623e-08
AATTTAAATAATAGA	8.73623e-08
AATTTAACAAAGTAA	8.73623e-08
AATTTATGTTACTGA	8.73623e-08
AATTTCTCAGACTGA	8.73623e-08
AATTTTACGATGAGA	8.73623e-08
AATTTTACTTAGCCA	8.73623e-08
ACAAAAAAACGATAA	8.73623e-08
ACAAAAAAACGCTAT	8.73623e-08
ACAAAAAACGTCCAC	8.73623e-08
ACAAAAACAGACATT	8.73623e-08
ACAAAAATAAGAACC	8.73623e-08
ACAAAACACTTAAGA	8.73623e-08
ACAAAAGTAACTGAC	8.73623e-08
ACAAAATAGAGCTAA	8.73623e-08
ACAAAATGTCTCTGC	8.73623e-08
ACAAAATTAACATAT	8.73623e-08
ACAAACACACGACAC	8.73623e-08
ACAAACGATTAGGCT	8.73623e-08
ACAAAGGAAAGAGGG	8.73623e-08
ACAAAGTGCCCAAAA	8.73623e-08
ACAAATGAATGATTG	8.73623e-08
ACAACAAGGTCTATT	8.73623e-08
ACAACACTATTAAGC	8.73623e-08
ACAACAGAAGACGAC	8.73623e-08
ACAACATAATCCGAC	8.73623e-08
ACAACATGATCTAAA	8.73623e-08
ACAACCCTAATTTGT	8.73623e-08
ACAACTACATCTCTA	8.73623e-08
ACAACTTCATCTAAA	8.73623e-08
ACAAGAACAACTCAG	8.73623e-08
ACAATAAACCGAGAT	8.73623e-08
ACAATAAATAGGCAC	8.73623e-08
ACAATAACACCACAG	8.73623e-08
ACAATATAGCTGCGC	8.73623e-08
ACAATGACAAAGTAC	8.73623e-08
ACAATTAAAAATAAC	8.73623e-08
ACACAACCATACATA	8.73623e-08
ACACAACCCATCACA	8.73623e-08
ACACAACGCTTATGA	8.73623e-08
ACACAAGCTGGTTTT	8.73623e-08
ACACACAAAGTACAC	8.73623e-08
ACACACACAAAAATA	8.73623e-08
ACACACCCCCTAAGA	8.73623e-08
ACACACGCGGTGCGT	8.73623e-08
ACACAGACGCGGGGA	8.73623e-08
ACACATAAGCTAACA	8.73623e-08
ACACCAAGTAAGATT	8.73623e-08
ACACCAAGTAAGCTA	8.73623e-08
ACACCACAGACTGCT	8.73623e-08
ACACCAGAGAACCCT	8.73623e-08
ACACCAGATTGTGTC	8.73623e-08
ACACCCACCTAGCTT	8.73623e-08
ACACCCAGTAATATT	8.73623e-08
ACACCCAGTTAAATT	8.73623e-08
ACACCCATTTACCTA	8.73623e-08
ACACCCGTCTTTCAC	8.73623e-08
ACACCCTACTTTCAG	8.73623e-08
ACACCGAAAGAAACT	8.73623e-08
ACACCTGAGACGTCG	8.73623e-08
ACACCTGTCCATATG	8.73623e-08
ACACGACGCCACCCC	8.73623e-08
ACACGAGGACTCCCC	8.73623e-08
ACACGGAAAAACACA	8.73623e-08
ACACGTATAGAAACA	8.73623e-08
ACACGTTAAAAATTT	8.73623e-08
ACACTACCCGGACAC	8.73623e-08
ACAGATAACTGTCCG	8.73623e-08
ACAGCACTAAGAAAC	8.73623e-08
ACAGCGAAAGTACCG	8.73623e-08
ACAGCGAAATGAACT	8.73623e-08
ACAGCGAGTTAGCTT	8.73623e-08
ACAGCTAAAGGACCT	8.73623e-08
ACAGCTACATGACCG	8.73623e-08
ACAGCTTAAAACAAC	8.73623e-08
ACAGCTTGCTAGCTA	8.73623e-08
ACAGTCCCAATCACC	8.73623e-08
ACATAACCCTTGACC	8.73623e-08
ACATACGAGAGTCAT	8.73623e-08
ACATATACGTAGAGA	8.73623e-08
ACATATGCTCGTTAC	8.73623e-08
ACATATGGCGAGCTA	8.73623e-08
ACATCAAATAAGGTG	8.73623e-08
ACATCTAGTCGGGCA	8.73623e-08
ACATGAAAGAATGGC	8.73623e-08
ACATGACGACAATCG	8.73623e-08
ACATTCATCCACGGT	8.73623e-08
ACCAAAACTAGGCAC	8.73623e-08
ACCAAAGAAACAGAC	8.73623e-08
ACCAAAGAAACCGAC	8.73623e-08
ACCAAAGAATACGAC	8.73623e-08
ACCAAATTAGGGATC	8.73623e-08
ACCAAATTCTTAATC	8.73623e-08
ACCAAGGGCCATACG	8.73623e-08
ACCACAAGCTCTATA	8.73623e-08
ACCACCTGATCTAAA	8.73623e-08
ACCACTGAGACTGAT	8.73623e-08
ACCACTGGCCATAGT	8.73623e-08
ACCACTTAATCCGAC	8.73623e-08
ACCAGTAGATACAGA	8.73623e-08
ACCATACAGATACAC	8.73623e-08
ACCATTAATTATATC	8.73623e-08
ACCCAATGAGCGATG	8.73623e-08
ACCCAATTAGGAATA	8.73623e-08
ACCCACCCCCTCAGA	8.73623e-08
ACCCCTAATGAGCTG	8.73623e-08
ACCCCTCGGGGTGCG	8.73623e-08
ACCCCTTAGAACGCT	8.73623e-08
ACCCGCTCAAGAAAA	8.73623e-08
ACCCGTACAACGGCA	8.73623e-08
ACCCTCCTCGCGAGG	8.73623e-08
ACCGACACAGGAGAC	8.73623e-08
ACCGACTAAATCCCG	8.73623e-08
ACCGTACCATAGGCT	8.73623e-08
ACCGTACCGGAGGGG	8.73623e-08
ACCGTGCATATGCAA	8.73623e-08
ACCTCATACACATCT	8.73623e-08
ACCTCGAGAGGACCG	8.73623e-08
ACCTCGAGATGGCAC	8.73623e-08
ACCTCGAGATGGCCT	8.73623e-08
ACCTCTGACTCCGAC	8.73623e-08
ACCTGAAATAACGGG	8.73623e-08
ACCTGTCGCCACTCT	8.73623e-08
ACGAAACTTAGAGGT	8.73623e-08
ACGAAAGAGAAAAAC	8.73623e-08
ACGAATAATGAGTAT	8.73623e-08
ACGAATTCCAAGCGG	8.73623e-08
ACGACACCCTTGTCC	8.73623e-08
ACGAGGTGAAGAACC	8.73623e-08
ACGAGTAAAAGGCTG	8.73623e-08
ACGAGTAAATACCAA	8.73623e-08
ACGAGTTTATACATA	8.73623e-08
ACGATAGAGATAAGA	8.73623e-08
ACGATCCCCACACGG	8.73623e-08
ACGATCTCAAGAAAG	8.73623e-08
ACGATGAAAAGCGCA	8.73623e-08
ACGCACTCTAGAAAT	8.73623e-08
ACGCATTCACCAAAA	8.73623e-08
ACGCCTCACACGGGT	8.73623e-08
ACGCGAACAAGAAAG	8.73623e-08
ACGCGCACAAGCCAG	8.73623e-08
ACGCGCACCACAAAG	8.73623e-08
ACGCGCTAACTCAAT	8.73623e-08
ACGCGCTCAAGCCAG	8.73623e-08
ACGCGTTTAAAACTA	8.73623e-08
ACGCTCACAATAAAG	8.73623e-08
ACGCTTACACATAAA	8.73623e-08
ACGCTTTAAAATACA	8.73623e-08
ACGGAAAATTAGGTG	8.73623e-08
ACGGATAATTATGTG	8.73623e-08
ACGGATACTCAGGTG	8.73623e-08
ACGGTATAGATACTC	8.73623e-08
ACGGTTAAAAAAACC	8.73623e-08
ACGTAAGAGATAGTC	8.73623e-08
ACGTAATAAAAGGCG	8.73623e-08
ACGTAATAAACGGCA	8.73623e-08
ACGTAATGTCGCGGC	8.73623e-08
ACGTAGGACACGGCC	8.73623e-08
ACGTAGGCCAAGCCA	8.73623e-08
ACGTATTAAACGGAA	8.73623e-08
ACGTCACTCTTTTCC	8.73623e-08
ACGTCGCACGTGTAC	8.73623e-08
ACGTGAGAGATAATC	8.73623e-08
ACGTGTCTTCCGGTC	8.73623e-08
ACGTTCGTGATACGC	8.73623e-08
ACGTTGAAAATCTCA	8.73623e-08
ACGTTTAATTATAAA	8.73623e-08
ACGTTTCATAATATC	8.73623e-08
ACTAAACCGATCACA	8.73623e-08
ACTAAAGATTGTGTA	8.73623e-08
ACTAACAACATTTCA	8.73623e-08
ACTACAAAACTGTAA	8.73623e-08
ACTACACAAGTGTCA	8.73623e-08
ACTACACAATCGACT	8.73623e-08
ACTACACACTTCACA	8.73623e-08
ACTACAGCTTGTGTC	8.73623e-08
ACTACTAACCAGGGA	8.73623e-08
ACTAGCAGAAAATAC	8.73623e-08
ACTAGGAAAAACTAA	8.73623e-08
ACTATGACTAAGTAC	8.73623e-08
ACTCACAACACAACC	8.73623e-08
ACTCAGGGTATATAT	8.73623e-08
ACTCAGGTAATTTGT	8.73623e-08
ACTCATACTCTCGAA	8.73623e-08
ACTCATTAACCTACA	8.73623e-08
ACTCCCATCACCCCC	8.73623e-08
ACTCCCCTCAAACCC	8.73623e-08
ACTCGTTTATAACTA	8.73623e-08
ACTCTTAAAACGCAA	8.73623e-08
ACTCTTACACCGACA	8.73623e-08
ACTCTTTCAACTAAT	8.73623e-08
ACTGAATAGATTAAG	8.73623e-08
ACTGACAAGCTTAAG	8.73623e-08
ACTGACGAGTTTAAA	8.73623e-08
ACTGACTAATAAAAG	8.73623e-08
ACTGACTACAGACGC	8.73623e-08
ACTGAGAAATTACCG	8.73623e-08
ACTGCAAACAAGACC	8.73623e-08
ACTGCACCCTCGTCA	8.73623e-08
ACTGCATCACACACC	8.73623e-08
ACTGCCTGACGCTGA	8.73623e-08
ACTGGCACAAAGAAC	8.73623e-08
ACTGGCCCAATTACA	8.73623e-08
ACTGTCCCACAGGCA	8.73623e-08
ACTTAACACCTGAAC	8.73623e-08
ACTTAACAGATGTCA	8.73623e-08
ACTTAATATTCTGTC	8.73623e-08
ACTTAATTTCAGTGT	8.73623e-08
ACTTAATTTTATGTC	8.73623e-08
ACTTAGTCTCACACC	8.73623e-08
ACTTATGCAACGACA	8.73623e-08
ACTTCACAAATCTCC	8.73623e-08
ACTTCACAGTTTTAC	8.73623e-08
ACTTGCAAGAACTCC	8.73623e-08
ACTTGCCAAATGACC	8.73623e-08
ACTTGTACAAGGCTG	8.73623e-08
ACTTTCAAGAAAAAC	8.73623e-08
ACTTTTAATGAGAGA	8.73623e-08
ACTTTTACGCTTTTA	8.73623e-08
AGAAAAAAACTACAC	8.73623e-08
AGAAAAACACGTCAG	8.73623e-08
AGAAAAACCAAAACA	8.73623e-08
AGAAAAACCAGGCAC	8.73623e-08
AGAAAAACCTAAAGA	8.73623e-08
AGAAAAACGGGAGAC	8.73623e-08
AGAAAAACTATCAAC	8.73623e-08
AGAAAAACTATTCAC	8.73623e-08
AGAAAACACATTAAG	8.73623e-08
AGAAAACCATAAACA	8.73623e-08
AGAAAACCATTAATA	8.73623e-08
AGAAAACCCTTAACT	8.73623e-08
AGAAAAGAATGGATT	8.73623e-08
AGAAAAGCGGGGGGT	8.73623e-08
AGAAAAGGAAATACT	8.73623e-08
AGAAAATATTCGCTT	8.73623e-08
AGAAAGCGGGACCGG	8.73623e-08
AGAAAGTGCCAAAAT	8.73623e-08
AGAAATACGATTCAA	8.73623e-08
AGAAATCGCAACCAA	8.73623e-08
AGAAATCGCTAGACA	8.73623e-08
AGAAATGTCTACATA	8.73623e-08
AGAAATTGCGCAAAT	8.73623e-08
AGAAATTGTACATCC	8.73623e-08
AGAACAGGTTCGGCT	8.73623e-08
AGAACAGTACTTCGC	8.73623e-08
AGAACCCGGGGCCTT	8.73623e-08
AGAACCGCCACGTCT	8.73623e-08
AGAACGTTTAATCCT	8.73623e-08
AGAACTCACTACGTA	8.73623e-08
AGAACTGACAACGTA	8.73623e-08
AGAACTGTCTCGGTA	8.73623e-08
AGAAGACGTAAAGAG	8.73623e-08
AGAAGAGGTTAGGCT	8.73623e-08
AGAAGAGGTTCTGCA	8.73623e-08
AGAAGAGTTTCGGAT	8.73623e-08
AGAAGTTAAGAAAGA	8.73623e-08
AGAAGTTTGAAGCCA	8.73623e-08
AGAATAAAAAGTCAG	8.73623e-08
AGAATAAAACGGCAC	8.73623e-08
AGAATAAAACTACAG	8.73623e-08
AGAATAAACCGAAAG	8.73623e-08
AGAATAAACCGACAG	8.73623e-08
AGAATAAAGATGCAC	8.73623e-08
AGAATAAATAGGCAC	8.73623e-08
AGAATAACACTTCAG	8.73623e-08
AGAATAACCCGACAG	8.73623e-08
AGAATAACGACTCAC	8.73623e-08
AGAATAATGTAAGTG	8.73623e-08
AGAATACACCGACAG	8.73623e-08
AGAATACACCTTCAG	8.73623e-08
AGAATACCCATTCAG	8.73623e-08
AGAATACCCCCACAG	8.73623e-08
AGAATACGGCGAGAG	8.73623e-08
AGAATACGTTAAGTT	8.73623e-08
AGAATAGACTAAGAG	8.73623e-08
AGAATGACCGTCAAA	8.73623e-08
AGAATGACGTTAAAA	8.73623e-08
AGAATTACGATGCAC	8.73623e-08
AGACAAAAAATAAGA	8.73623e-08
AGACAAAAAATAATA	8.73623e-08
AGACAAAACGCGAAA	8.73623e-08
AGACAAACGTAGAGA	8.73623e-08
AGACAAATAGTAAAC	8.73623e-08
AGACAACACGTCCCC	8.73623e-08
AGACAACACTGAATA	8.73623e-08
AGACAACCCCTCCGA	8.73623e-08
AGACAACCGATCACA	8.73623e-08
AGACAACGCAACCAT	8.73623e-08
AGACAAGCCACCCAG	8.73623e-08
AGACAAGCGGGAGGT	8.73623e-08
AGACAAGGAGGAGGA	8.73623e-08
AGACAAGTAAATCAT	8.73623e-08
AGACAAGTCAACCAT	8.73623e-08
AGACAATACTATAAC	8.73623e-08
AGACAATGACAACAT	8.73623e-08
AGACAATGACAGCCA	8.73623e-08
AGACACCACGTCCAC	8.73623e-08
AGACACCCCATCAGA	8.73623e-08
AGACAGATAATACAT	8.73623e-08
AGACAGTACGTCCAC	8.73623e-08
AGACAGTGAGAATGT	8.73623e-08
AGACAGTGCCAATAC	8.73623e-08
AGACAGTTACAATAT	8.73623e-08
AGACAGTTCCAATAT	8.73623e-08
AGACATAAGGGTGTG	8.73623e-08
AGACATAATCTCGAT	8.73623e-08
AGACATATAGATTCC	8.73623e-08
AGACATATCGTACAA	8.73623e-08
AGACCAAACTTAAAC	8.73623e-08
AGACCAAGATTAAGA	8.73623e-08
AGACCACAAATAATA	8.73623e-08
AGACCACCCCACCCA	8.73623e-08
AGACCACCCTCCAGA	8.73623e-08
AGACCAGAACCGCCC	8.73623e-08
AGACCAGAACCTCTG	8.73623e-08
AGACCATATAAGCTT	8.73623e-08
AGACCCCCCTTAACA	8.73623e-08
AGACCGGTCTACGTA	8.73623e-08
AGACCGTGCCCATAC	8.73623e-08
AGACCTGTGGACGTA	8.73623e-08
AGACCTTCCCCATGT	8.73623e-08
AGACGAAGATTAACA	8.73623e-08
AGACGAGCGAGGTCA	8.73623e-08
AGACGCTGAGTAAGT	8.73623e-08
AGACGTCACACGCTT	8.73623e-08
AGACGTGAACCATGA	8.73623e-08
AGACGTTAACAATTA	8.73623e-08
AGACGTTAACCATCG	8.73623e-08
AGACTAACACGTCAG	8.73623e-08
AGACTACACACGGTT	8.73623e-08
AGACTAGAGATATGA	8.73623e-08
AGACTAGGGGAAATG	8.73623e-08
AGACTCAACCTACAC	8.73623e-08
AGACTCGGTGACATG	8.73623e-08
AGACTGAAGTTCTAA	8.73623e-08
AGACTGACCCTCTAA	8.73623e-08
AGACTGCAGGTCTAA	8.73623e-08
AGACTGTCGATATAA	8.73623e-08
AGACTTCACAAAACA	8.73623e-08
AGAGAACCACTCAGA	8.73623e-08
AGAGAATAGATTAAC	8.73623e-08
AGAGAATGACAACCA	8.73623e-08
AGAGACACAGAAGTC	8.73623e-08
AGAGACATACACGCT	8.73623e-08
AGAGAGCGAGATAAA	8.73623e-08
AGAGATAAGGAGGGC	8.73623e-08
AGAGATAATGCGGGA	8.73623e-08
AGAGATAGGGCGGTC	8.73623e-08
AGAGATCACAAATCC	8.73623e-08
AGAGCACGATGAACC	8.73623e-08
AGAGCAGACGTACTC	8.73623e-08
AGAGTATAGTCGGTG	8.73623e-08
AGAGTCATAAACCTT	8.73623e-08
AGAGTCATACACGCA	8.73623e-08
AGAGTGAGTATTGCA	8.73623e-08
AGAGTGCCCCGTCAG	8.73623e-08
AGAGTTAGAAAAAAA	8.73623e-08
AGATAAGAAAGAACC	8.73623e-08
AGATATAACCTACCC	8.73623e-08
AGATATACAGTATGT	8.73623e-08
AGATATACATACTAA	8.73623e-08
AGATATCCCTACAGT	8.73623e-08
AGATCACCCTTGTCA	8.73623e-08
AGATCATTAAGAAAC	8.73623e-08
AGATCTTTATCTAAA	8.73623e-08
AGATGGTTGAATCAG	8.73623e-08
AGATTGAATATTGCA	8.73623e-08
AGATTTATGGGCTGA	8.73623e-08
AGCAAAAAGAGCCAC	8.73623e-08
AGCAAAAAGAGGAAC	8.73623e-08
AGCAAAACGAGGAAA	8.73623e-08
AGCAAAACTATGCAC	8.73623e-08
AGCAAACCGAGTCTC	8.73623e-08
AGCAAAGCGAGGCAA	8.73623e-08
AGCAAGAAGAGGCAC	8.73623e-08
AGCAAGCATGAATCT	8.73623e-08
AGCACAGGCTCTAAA	8.73623e-08
AGCACTAAGTACACA	8.73623e-08
AGCACTGTCAACGTA	8.73623e-08
AGCAGAAGGGACTTG	8.73623e-08
AGCAGACGCGACTAG	8.73623e-08
AGCAGCCTGTACTTG	8.73623e-08
AGCATAAAGAGTAAC	8.73623e-08
AGCATAAAGAGTCAA	8.73623e-08
AGCATAAAGTTTTCT	8.73623e-08
AGCATAACTAGGAAA	8.73623e-08
AGCATTAAGTGGGGG	8.73623e-08
AGCCAATATCCGCGG	8.73623e-08
AGCCACACAGCTGAC	8.73623e-08
AGCCAGCGACACATG	8.73623e-08
AGCCATCTCCAAACC	8.73623e-08
AGCCCAGATAAGAGG	8.73623e-08
AGCCCAGATACTCGG	8.73623e-08
AGCCCCAAACTACAC	8.73623e-08
AGCCCCTAAGCAGCG	8.73623e-08
AGCCGATGTTTAAGA	8.73623e-08
AGCCGCTGACACCCC	8.73623e-08
AGCGAATAGTGTTCC	8.73623e-08
AGCGACAAAAACTGT	8.73623e-08
AGCGACATAAAATGT	8.73623e-08
AGCGACATAAACTGT	8.73623e-08
AGCGACCTTCTCGGT	8.73623e-08
AGCGAGCCCCGAATG	8.73623e-08
AGCGATATCTCACAG	8.73623e-08
AGCGATCACAAATAC	8.73623e-08
AGCGATTCCCCGAGG	8.73623e-08
AGCGCGATCCTTATA	8.73623e-08
AGCGCTCACGTAAAG	8.73623e-08
AGCGGATACATCTCA	8.73623e-08
AGCGGTTACTGAACC	8.73623e-08
AGCGTAAAACAAGCT	8.73623e-08
AGCGTAATACCCGGT	8.73623e-08
AGCGTACTACACTGT	8.73623e-08
AGCGTAGAGAGTCGG	8.73623e-08
AGCGTATAGGGTCGT	8.73623e-08
AGCGTATAGTGTGAC	8.73623e-08
AGCGTATAGTGTTTT	8.73623e-08
AGCGTATAGTTTTAG	8.73623e-08
AGCGTCCTACCCGGC	8.73623e-08
AGCGTCGGCTCTGCG	8.73623e-08
AGCTATAAAAGAAAT	8.73623e-08
AGCTATAAAATCTGA	8.73623e-08
AGCTATACCTACATT	8.73623e-08
AGCTATCAAATCTGT	8.73623e-08
AGCTATTACCCGCGG	8.73623e-08
AGCTATTTAATTAAA	8.73623e-08
AGCTCTCCCGTAATG	8.73623e-08
AGCTGTCTTCCTCGC	8.73623e-08
AGCTTATAGTTTGGA	8.73623e-08
AGCTTCAAAACCTAC	8.73623e-08
AGCTTTTTGTGTGTT	8.73623e-08
AGGAAAAAGGGTGAC	8.73623e-08
AGGAAAACGGTTTAC	8.73623e-08
AGGAACAAACTTCTG	8.73623e-08
AGGAAGACATCGTCA	8.73623e-08
AGGAAGTCGACGGGC	8.73623e-08
AGGAATATGACACAG	8.73623e-08
AGGAATCTTCCGCTC	8.73623e-08
AGGACAACGGGAAAC	8.73623e-08
AGGACAACTGGAGAC	8.73623e-08
AGGAGTATAACGGGC	8.73623e-08
AGGAGTCACTCTGTT	8.73623e-08
AGGCAAAAACTCGAT	8.73623e-08
AGGCACGCCTCCGCT	8.73623e-08
AGGCTGCACCAATAC	8.73623e-08
AGGGAGAATAGACAC	8.73623e-08
AGGGATAATATCGAA	8.73623e-08
AGGGATCAACAAGAA	8.73623e-08
AGGGATCACCAAGAC	8.73623e-08
AGGGGATCTCGAGGT	8.73623e-08
AGGGGATCTGGAGGT	8.73623e-08
AGGGTACACCAAGAC	8.73623e-08
AGGGTACTACAATAC	8.73623e-08
AGGGTTCACCAATCA	8.73623e-08
AGGTATCACAAAGAA	8.73623e-08
AGGTCAATTTAATTT	8.73623e-08
AGGTCTATCAGCTAA	8.73623e-08
AGGTCTCACGTGCCC	8.73623e-08
AGGTGACTTCCCGGC	8.73623e-08
AGGTGCAATACCTAC	8.73623e-08
AGGTGGTGGTATGTA	8.73623e-08
AGGTGTATTCAGGGC	8.73623e-08
AGGTGTCTTCACGGC	8.73623e-08
AGGTGTTTATATCCA	8.73623e-08
AGTAAAACGGGTGAC	8.73623e-08
AGTAAGCCCTACAAC	8.73623e-08
AGTACAACGGGTGAG	8.73623e-08
AGTAGTAGCGACCGA	8.73623e-08
AGTAGTCACACTGAT	8.73623e-08
AGTCAAAACTTAATA	8.73623e-08
AGTCACTAATTAAAC	8.73623e-08
AGTCATAGAGTACAC	8.73623e-08
AGTCATGAGACGCAA	8.73623e-08
AGTCCAGAGTGTCTC	8.73623e-08
AGTCCATGAATATAC	8.73623e-08
AGTCCGCCAAAAAAA	8.73623e-08
AGTCCTTAACAATGA	8.73623e-08
AGTCGAACCACTGAG	8.73623e-08
AGTCGCCACACGTCC	8.73623e-08
AGTCGTACGCTGTAA	8.73623e-08
AGTCGTCACACCGTA	8.73623e-08
AGTCTATACGTACAC	8.73623e-08
AGTCTTAACACGCAT	8.73623e-08
AGTCTTTCACCAAAA	8.73623e-08
AGTGAAGAAGTACAG	8.73623e-08
AGTGAATAGACAGAC	8.73623e-08
AGTGACAAATTAAAC	8.73623e-08
AGTGACGAAGTAAAG	8.73623e-08
AGTGACTAATAAAAC	8.73623e-08
AGTGACTAATAATAT	8.73623e-08
AGTGACTAATTCAAC	8.73623e-08
AGTGAGAAAGACGTA	8.73623e-08
AGTGAGGAATTAAAG	8.73623e-08
AGTGAGTAAGTAAAG	8.73623e-08
AGTGAGTAATTACAG	8.73623e-08
AGTGATGCCCCTCCC	8.73623e-08
AGTGCCCTAGATAAT	8.73623e-08
AGTGGACACCAAGAC	8.73623e-08
AGTGGAGAGAGCTGA	8.73623e-08
AGTGGGTAGTTAAGG	8.73623e-08
AGTGTGAGGAAGGGA	8.73623e-08
AGTGTGCAATAGGTA	8.73623e-08
AGTGTTAACAAAACA	8.73623e-08
AGTTAAATTCAGTCG	8.73623e-08
AGTTAACAACACAAC	8.73623e-08
AGTTAAGATTTCTTC	8.73623e-08
AGTTACTACTGACAG	8.73623e-08
AGTTATAGTGAACTG	8.73623e-08
AGTTATGCCACGACA	8.73623e-08
AGTTCAGAGTGGGTC	8.73623e-08
AGTTCCGAGTGTGTC	8.73623e-08
AGTTCCGCTAGGGGC	8.73623e-08
AGTTCGACAATAGTG	8.73623e-08
AGTTCTCTTCCTGGC	8.73623e-08
AGTTGAACGAAGTCA	8.73623e-08
AGTTGAGAGTTTGGC	8.73623e-08
AGTTGAGGATGTGTC	8.73623e-08
AGTTTCATGTGCTGA	8.73623e-08
ATAAAAAAACCGATT	8.73623e-08
ATAAAAAACCACAGA	8.73623e-08
ATAAAAAACGTAAAA	8.73623e-08
ATAAAAAATTGTGAC	8.73623e-08
ATAAAAACAAACTCA	8.73623e-08
ATAAAAACAAAGCAC	8.73623e-08
ATAAAAACACGTAAT	8.73623e-08
ATAAAAACCATAAAC	8.73623e-08
ATAAAAAGCAAATAA	8.73623e-08
ATAAAAATCAAGGAC	8.73623e-08
ATAAAACCCCGCCAG	8.73623e-08
ATAAAACCCTTAAAA	8.73623e-08
ATAAAACTCTACGTA	8.73623e-08
ATAAAAGACTGTATT	8.73623e-08
ATAAAAGATTGAGAC	8.73623e-08
ATAAAAGCAATAGCG	8.73623e-08
ATAAAAGGACATCAT	8.73623e-08
ATAAAAGTTTGTGTC	8.73623e-08
ATAAAATAAAATATG	8.73623e-08
ATAAAATAGCCGAGG	8.73623e-08
ATAAACCAAAGTATT	8.73623e-08
ATAAACCTCAACCCT	8.73623e-08
ATAAACGACAATTTG	8.73623e-08
ATAAACTACACGTGT	8.73623e-08
ATAAACTACTGATAA	8.73623e-08
ATAAACTCCAAGTGT	8.73623e-08
ATAAAGAAACAAGAA	8.73623e-08
ATAAAGAAACGAGCA	8.73623e-08
ATAAAGAAACGATCT	8.73623e-08
ATAAAGAATATCTTA	8.73623e-08
ATAAAGATACTACAT	8.73623e-08
ATAAATAAACAGAGG	8.73623e-08
ATAAATAAACGTGCT	8.73623e-08
ATAAATAAAGTAGCT	8.73623e-08
ATAAATAACACGAGA	8.73623e-08
ATAAATCACTACTTT	8.73623e-08
ATAAATTAACACATG	8.73623e-08
ATAAATTAACAGAGA	8.73623e-08
ATAAATTAACAGATG	8.73623e-08
ATAACAAGAATCTAT	8.73623e-08
ATAACACAATGTCAC	8.73623e-08
ATAACACCCTAAACA	8.73623e-08
ATAACACTCTGAAAG	8.73623e-08
ATAACAGCCAAGATT	8.73623e-08
ATAACAGCCAATTTA	8.73623e-08
ATAACAGCGACGGGC	8.73623e-08
ATAACATCAAACACA	8.73623e-08
ATAACATCCAAGTCT	8.73623e-08
ATAACCGAAAAGTGA	8.73623e-08
ATAACCGGAAAGTGT	8.73623e-08
ATAACCTAAAACTTA	8.73623e-08
ATAACCTCCAACTGT	8.73623e-08
ATAAGAGGAAGAATT	8.73623e-08
ATAAGATGAAAACAC	8.73623e-08
ATAAGCGGTTCGGAT	8.73623e-08
ATAAGGTTGAAACAT	8.73623e-08
ATAATAAAAAAAATG	8.73623e-08
ATAATAAAAATACAG	8.73623e-08
ATAATAAACACGCAA	8.73623e-08
ATAATAAACAGGCAA	8.73623e-08
ATAATAAAGAGTCTC	8.73623e-08
ATAATAACGAGTCAC	8.73623e-08
ATAATAACTAGGCAC	8.73623e-08
[truncated: 3,445 more rows]
